# Supplementary material for: Mosaic loss of chromosome Y in blood is associated with male susceptibility for idiopathic pulmonary fibrosis
Source: Commun Med (Lond). 2025 Jun 28;5:246. doi: 10.1038/s43856-025-00966-9 (PMC12206232; doi:10.1038/s43856-025-00966-9)
Supplement: Supplementary file 3 — Supplementary Data 1 [file 43856_2025_966_MOESM3_ESM.xlsx]

## Sheet: Fig. 1a
Percent	sex
0.52	Female
0.93	Male

## Sheet: Fig. 1b
Percent	sex
0.09	Female
0.29	Male

## Sheet: Fig. 1c
loy	percent
non-loy	0.26
loy	0.77

## Sheet: Fig. 1d
loy	percent
non-loy	0.86
loy	2.1

## Sheet: Fig. 1e
LOY40perc	FVC
FALSE	4.65
FALSE	4.92
FALSE	4.63
FALSE	4.85
FALSE	3.53
FALSE	4.31
FALSE	6.05
FALSE	4.08
FALSE	4.39
FALSE	4.12
FALSE	5.89
FALSE	5.51
FALSE	5.55
FALSE	3.13
FALSE	4.52
FALSE	3.93
FALSE	3.94
FALSE	4.71
FALSE	4.45
FALSE	3.22
FALSE	4.35
FALSE	5.27
FALSE	4.3
FALSE	4.16
FALSE	4.11
FALSE	3.38
FALSE	3.35
FALSE	3.6
FALSE	4.57
FALSE	4.3
FALSE	3.45
FALSE	5.07
FALSE	3.61
FALSE	4.58
FALSE	4.54
FALSE	4.74
FALSE	4.37
FALSE	4.12
FALSE	5.31
FALSE	4.83
FALSE	4.31
FALSE	3.75
FALSE	5.95
FALSE	4.19
FALSE	3.38
FALSE	4.86
FALSE	3.68
FALSE	3.46
FALSE	2.38
FALSE	4.27
FALSE	3.26
FALSE	4.76
FALSE	5.06
FALSE	3.89
FALSE	4.46
FALSE	5.57
FALSE	5.18
FALSE	4.76
FALSE	4.5
FALSE	5.68
FALSE	4.27
FALSE	4.09
FALSE	4.74
FALSE	4.74
FALSE	5.04
FALSE	3.94
FALSE	4.48
FALSE	3.36
FALSE	6.12
FALSE	5.58
FALSE	4.22
FALSE	4.34
FALSE	3.23
FALSE	4.65
FALSE	1.82
FALSE	4.98
FALSE	3.54
FALSE	4.29
FALSE	4.47
FALSE	3.97
FALSE	6.24
FALSE	4.18
FALSE	5.16
FALSE	4.31
FALSE	3.46
FALSE	5.14
FALSE	3.99
FALSE	4.81
FALSE	4.83
FALSE	4.27
FALSE	5
FALSE	5.04
FALSE	4.93
FALSE	4.78
FALSE	5.16
FALSE	2.86
FALSE	3.42
FALSE	3.22
FALSE	4.65
FALSE	4.76
FALSE	3.92
FALSE	4.28
FALSE	4.82
FALSE	3.26
FALSE	4.81
FALSE	5.52
FALSE	4.32
FALSE	2.76
FALSE	3.53
FALSE	4.76
FALSE	4.38
FALSE	4.85
FALSE	4.48
FALSE	4.87
FALSE	4.2
FALSE	5.31
FALSE	4.78
FALSE	5.45
FALSE	3.59
FALSE	5.57
FALSE	4.7
FALSE	5.29
FALSE	3.89
FALSE	3.58
FALSE	3.93
FALSE	4.46
FALSE	5.1
FALSE	4.91
FALSE	5.64
FALSE	2.81
FALSE	4.23
FALSE	3.22
FALSE	3.39
FALSE	4.82
FALSE	5.24
FALSE	3.72
FALSE	3.8
FALSE	3.23
FALSE	3.34
FALSE	5.93
FALSE	4.51
FALSE	5.27
FALSE	4.25
FALSE	3.13
FALSE	4.23
FALSE	3.67
FALSE	4.78
FALSE	4.59
FALSE	3.78
FALSE	4.55
FALSE	4.76
FALSE	4.08
FALSE	4.01
FALSE	4.95
FALSE	3.61
FALSE	5.1
FALSE	5.32
FALSE	4.68
FALSE	3.62
FALSE	6.3
FALSE	3.51
FALSE	4.47
FALSE	2.96
FALSE	3.96
FALSE	3.97
FALSE	4.07
FALSE	3.5
FALSE	4.11
FALSE	4.57
FALSE	4.31
FALSE	3.35
FALSE	5.57
FALSE	3.23
FALSE	3.99
FALSE	3.85
FALSE	3.99
TRUE	2.99
FALSE	3.77
FALSE	5.84
FALSE	4.67
FALSE	4.01
FALSE	5.54
FALSE	4.4
FALSE	3.08
FALSE	4.89
FALSE	4.62
FALSE	4.95
FALSE	2.8
FALSE	4.01
FALSE	4.43
FALSE	5.46
FALSE	5.68
FALSE	2.73
FALSE	3.44
FALSE	4.92
FALSE	4.16
FALSE	4.07
FALSE	3.68
TRUE	5.31
FALSE	3.73
FALSE	3.88
FALSE	3.54
FALSE	4.23
FALSE	3.75
FALSE	3.44
FALSE	4.07
FALSE	3.34
FALSE	4.29
FALSE	6.54
FALSE	3.14
FALSE	4.93
FALSE	4.35
FALSE	2.97
FALSE	4.46
FALSE	5.97
FALSE	5.57
FALSE	3.54
FALSE	4.12
FALSE	4.71
FALSE	2.96
FALSE	4.45
FALSE	5.17
FALSE	4.53
FALSE	3.72
FALSE	3.71
FALSE	3.12
FALSE	5.55
FALSE	5.69
FALSE	3.48
FALSE	4.83
FALSE	4.42
FALSE	4.85
FALSE	5.29
FALSE	4.65
FALSE	4.41
FALSE	4.97
FALSE	3.44
FALSE	4.06
FALSE	3.37
FALSE	4.37
FALSE	4.71
FALSE	4.78
FALSE	5.45
FALSE	4.14
FALSE	4.66
FALSE	5.57
FALSE	6.12
FALSE	3.74
FALSE	3.94
FALSE	3.31
FALSE	4.72
FALSE	4.35
FALSE	4.16
FALSE	4.63
FALSE	3.02
FALSE	5.82
FALSE	4.95
FALSE	5.1
FALSE	4
FALSE	4.19
FALSE	3.41
FALSE	5.37
FALSE	4.8
FALSE	4.31
FALSE	3.25
FALSE	4.07
FALSE	3.65
FALSE	2.79
FALSE	4.92
FALSE	4.65
FALSE	3.65
FALSE	5.34
FALSE	4.29
FALSE	4.42
FALSE	5.48
FALSE	3.88
FALSE	4.32
FALSE	3.34
FALSE	4.39
FALSE	4.63
FALSE	5.66
FALSE	4.23
FALSE	3.81
FALSE	4.17
FALSE	5.72
FALSE	4.09
FALSE	5.59
FALSE	3.58
FALSE	3.8
FALSE	4.65
FALSE	4.35
FALSE	4.89
FALSE	5.53
FALSE	5.62
FALSE	4.22
FALSE	4.24
FALSE	4.19
FALSE	4.98
FALSE	3.08
FALSE	5.27
FALSE	4.56
FALSE	6.22
FALSE	4.47
FALSE	3.98
FALSE	5.73
FALSE	4.2
FALSE	2.73
FALSE	4.75
FALSE	4.96
FALSE	3.92
FALSE	3.75
FALSE	4.04
FALSE	4.36
FALSE	6.83
FALSE	3.35
FALSE	3.94
FALSE	2.8
FALSE	5.25
FALSE	3.97
FALSE	4.76
FALSE	5.46
FALSE	3.9
FALSE	3.81
FALSE	4.54
FALSE	4.39
FALSE	4.25
FALSE	4.59
FALSE	4.08
FALSE	4.82
FALSE	4.5
FALSE	3.82
FALSE	3.86
FALSE	5.71
FALSE	4.3
FALSE	4.74
FALSE	5.23
FALSE	5.18
FALSE	6.18
FALSE	3.71
FALSE	4.2
FALSE	4.83
FALSE	3.93
FALSE	4.51
FALSE	5.35
FALSE	3.66
FALSE	2.74
FALSE	3.95
FALSE	3.26
FALSE	5.1
FALSE	5.4
FALSE	5.23
FALSE	5
FALSE	6.06
FALSE	2.88
FALSE	4
FALSE	4.31
FALSE	4.28
FALSE	4.52
FALSE	0.65
FALSE	3.71
FALSE	4.24
FALSE	4.76
FALSE	4.08
FALSE	4.35
FALSE	4.02
FALSE	5.43
FALSE	3.78
FALSE	5.39
FALSE	4
FALSE	4.43
FALSE	4.66
FALSE	5.42
FALSE	4.17
FALSE	4.73
FALSE	5.32
FALSE	3.58
FALSE	4.75
FALSE	2.72
FALSE	3.64
FALSE	5.01
FALSE	5.05
FALSE	4.29
FALSE	5.67
FALSE	4.33
FALSE	4.04
FALSE	3.62
FALSE	4.41
FALSE	5.45
FALSE	4.57
FALSE	4.91
FALSE	5.07
FALSE	2.84
FALSE	5.01
FALSE	3.45
FALSE	3.8
FALSE	6.84
FALSE	3.27
FALSE	3.97
FALSE	2.84
FALSE	3.98
FALSE	4.23
FALSE	5.7
FALSE	5.23
FALSE	5.39
FALSE	3.21
FALSE	4.03
FALSE	3.43
FALSE	3.49
FALSE	3.3
FALSE	4.51
FALSE	4.25
FALSE	3.25
FALSE	6.13
FALSE	3.56
FALSE	4.4
FALSE	3.83
FALSE	3.42
FALSE	4.21
FALSE	4.91
FALSE	3.96
FALSE	4.59
FALSE	5.76
FALSE	6.77
FALSE	5.08
FALSE	4.39
FALSE	3.92
FALSE	3.14
FALSE	4.47
FALSE	5.12
FALSE	3.71
FALSE	4.19
FALSE	4.83
FALSE	6.51
FALSE	4.63
FALSE	5.1
FALSE	6.04
FALSE	3.86
FALSE	4.91
FALSE	3.39
FALSE	3.03
FALSE	5.43
FALSE	3.86
FALSE	3.87
FALSE	5.62
FALSE	3.38
FALSE	4.68
FALSE	4.72
FALSE	3.88
FALSE	5.05
FALSE	5.66
FALSE	4.71
FALSE	5.24
FALSE	4.71
FALSE	5.07
FALSE	4.22
FALSE	3.32
FALSE	3.54
FALSE	4.83
FALSE	4.24
FALSE	5.01
FALSE	5.64
FALSE	4.54
FALSE	3.73
FALSE	4.4
FALSE	4.69
FALSE	4.33
FALSE	5.32
FALSE	6.25
FALSE	5.33
FALSE	4.66
FALSE	3.51
FALSE	3.8
FALSE	5.21
FALSE	5.32
FALSE	5.56
FALSE	3.66
FALSE	4.03
FALSE	4.28
FALSE	5.37
FALSE	4.64
FALSE	4.4
FALSE	2.91
FALSE	2.8
FALSE	4.09
FALSE	4.97
FALSE	4.15
FALSE	4.15
FALSE	4.73
FALSE	4.72
FALSE	3.98
FALSE	3.7
FALSE	4.39
FALSE	3.73
FALSE	4.05
FALSE	4.59
FALSE	4.91
FALSE	4.86
FALSE	4.63
FALSE	4.49
FALSE	5.96
FALSE	4.22
FALSE	3.93
FALSE	3.67
FALSE	4.25
FALSE	5.85
FALSE	4.74
FALSE	4.64
FALSE	4.83
FALSE	5.33
FALSE	3.65
FALSE	4.43
FALSE	4.9
FALSE	4.16
FALSE	4.05
FALSE	4.97
FALSE	4.65
FALSE	3.62
FALSE	4.74
FALSE	2.2
FALSE	4.38
FALSE	5.14
FALSE	5.71
FALSE	3.74
FALSE	3.82
FALSE	4.13
FALSE	3.51
FALSE	4.54
FALSE	4.44
FALSE	4.34
FALSE	3.79
FALSE	3.91
FALSE	4.6
FALSE	4.51
FALSE	4.1
FALSE	4.13
FALSE	5.42
FALSE	4.08
FALSE	5.58
FALSE	4.82
FALSE	4.76
FALSE	4
FALSE	4.67
FALSE	3.33
FALSE	4.84
FALSE	6.05
FALSE	3.14
FALSE	4.53
FALSE	5.61
FALSE	4.09
FALSE	4.83
FALSE	4.78
FALSE	4.32
FALSE	3.95
FALSE	4.8
FALSE	6.13
FALSE	4.66
FALSE	5.58
FALSE	5.13
FALSE	4.93
FALSE	4.28
FALSE	4.74
FALSE	5.63
FALSE	4.9
FALSE	4.04
FALSE	5.62
FALSE	4.08
FALSE	4.7
FALSE	6.14
FALSE	4.58
FALSE	5.17
FALSE	3.65
FALSE	5.32
FALSE	6.12
FALSE	5.69
FALSE	3.94
FALSE	4.36
FALSE	2.68
FALSE	5.47
FALSE	4.41
FALSE	4.25
FALSE	3.51
FALSE	3.95
FALSE	4.66
FALSE	4.95
FALSE	5.28
FALSE	3.15
FALSE	3.54
FALSE	4.94
FALSE	5.04
FALSE	4.84
FALSE	4.27
FALSE	3.02
FALSE	5.35
FALSE	3.21
FALSE	4.87
FALSE	3.33
FALSE	4.42
FALSE	4.58
FALSE	4.28
FALSE	2.96
FALSE	4.08
FALSE	3.2
FALSE	3.83
FALSE	5.39
FALSE	4.43
FALSE	4.05
FALSE	3.98
FALSE	3.71
FALSE	4.08
FALSE	4.61
FALSE	4.11
FALSE	6.56
FALSE	5.18
FALSE	4.44
FALSE	3.81
FALSE	3.77
FALSE	4.11
FALSE	3.84
FALSE	3.52
FALSE	3.66
FALSE	6.3
FALSE	5.04
FALSE	4.4
FALSE	4.58
FALSE	4.66
FALSE	4.19
FALSE	4.9
FALSE	4.21
FALSE	4.96
FALSE	4.08
FALSE	3.67
FALSE	5.83
FALSE	3.56
FALSE	4.09
FALSE	5.29
FALSE	5.63
FALSE	4.37
FALSE	4.76
FALSE	4.08
FALSE	5.47
FALSE	2.61
FALSE	3.23
FALSE	4.78
FALSE	4.4
FALSE	7.92
FALSE	3.74
FALSE	5.08
FALSE	3.6
FALSE	4.79
FALSE	3.46
FALSE	3.74
FALSE	4.09
FALSE	4.35
FALSE	4.77
FALSE	4.86
FALSE	3.69
FALSE	4.44
FALSE	4.3
FALSE	5.61
FALSE	3.98
FALSE	5.3
FALSE	4.12
FALSE	5.72
FALSE	4.35
FALSE	5.5
FALSE	4.4
FALSE	6.04
FALSE	2.83
FALSE	3.13
TRUE	4.1
FALSE	4.25
FALSE	5.55
FALSE	4.44
FALSE	3.96
FALSE	4.45
FALSE	4.65
FALSE	2.94
FALSE	4.67
FALSE	4.81
FALSE	3.5
FALSE	3.54
FALSE	5.42
FALSE	4.35
FALSE	4
FALSE	3.46
FALSE	4.07
FALSE	3.81
FALSE	5.5
FALSE	4.52
FALSE	3.57
FALSE	3.06
FALSE	4.81
FALSE	5.5
FALSE	4.07
FALSE	4.78
FALSE	4.47
FALSE	4.8
FALSE	4.14
FALSE	4.26
FALSE	4.24
FALSE	5.66
FALSE	3.49
FALSE	5.93
FALSE	5.35
FALSE	4.65
FALSE	4.34
FALSE	4.08
FALSE	3.03
FALSE	5.29
FALSE	6.44
FALSE	4.65
FALSE	3.44
FALSE	4.24
FALSE	3.39
FALSE	4.35
FALSE	4.77
FALSE	4.42
FALSE	3.97
FALSE	6.01
FALSE	6.47
FALSE	4.15
FALSE	3.25
FALSE	3.33
FALSE	3.97
FALSE	5.23
FALSE	4.33
FALSE	6.06
FALSE	3.67
FALSE	4.42
FALSE	5.54
FALSE	4.35
FALSE	4.97
FALSE	4.54
FALSE	3.82
FALSE	5.94
FALSE	4.71
FALSE	5.18
TRUE	3.12
FALSE	4.77
FALSE	4
FALSE	4.76
FALSE	5.98
FALSE	5.06
FALSE	3.91
FALSE	2.59
FALSE	3.86
FALSE	4.39
FALSE	3.65
FALSE	6.21
FALSE	5.12
FALSE	2.9
FALSE	4.31
FALSE	3.6
FALSE	3.85
FALSE	3.13
FALSE	6.56
FALSE	4.64
FALSE	3.97
FALSE	4.3
FALSE	4.9
FALSE	3.85
FALSE	4.97
FALSE	3.48
FALSE	3.66
FALSE	6.78
FALSE	2.48
FALSE	4.36
FALSE	4.07
FALSE	3.84
FALSE	4.51
FALSE	5.18
FALSE	3.95
FALSE	2.31
FALSE	3.95
FALSE	4.62
FALSE	4.9
FALSE	4.34
FALSE	4.45
FALSE	3.17
FALSE	3.13
FALSE	5.19
FALSE	7.39
FALSE	4.16
FALSE	5.06
FALSE	4.01
FALSE	5.19
FALSE	3.2
FALSE	5.2
FALSE	3.75
FALSE	4.65
FALSE	4.65
FALSE	5.6
FALSE	4.05
FALSE	4.49
FALSE	4.4
FALSE	4.5
FALSE	3.29
FALSE	4.94
FALSE	5.84
FALSE	4.03
FALSE	4.12
FALSE	1.33
FALSE	4.48
FALSE	3.69
FALSE	4.73
FALSE	2.99
FALSE	4.48
FALSE	4.24
FALSE	4.94
FALSE	3.91
FALSE	3.69
FALSE	3.62
FALSE	3.76
FALSE	4.26
FALSE	2.71
FALSE	4.82
FALSE	4.3
FALSE	4.85
FALSE	5.15
FALSE	5.94
FALSE	3.96
FALSE	5.77
FALSE	5.41
FALSE	5.15
FALSE	3.38
FALSE	5.09
FALSE	4.88
FALSE	5.74
FALSE	2.94
FALSE	5.16
FALSE	3.42
FALSE	5.47
FALSE	2.41
FALSE	2.92
FALSE	4.21
FALSE	3.73
FALSE	4.77
FALSE	3.47
FALSE	4.42
FALSE	6.23
FALSE	4.64
FALSE	5.55
FALSE	4.15
FALSE	4.67
FALSE	4.95
FALSE	4.98
FALSE	4.05
FALSE	3.42
FALSE	5.29
FALSE	3.63
FALSE	4.83
FALSE	3.82
FALSE	3.92
FALSE	3.09
FALSE	4.3
FALSE	4.86
FALSE	4.26
FALSE	5.05
FALSE	5.61
FALSE	4.59
FALSE	4.65
FALSE	4.52
FALSE	4.33
FALSE	4.47
FALSE	4.75
FALSE	6.44
FALSE	5.79
FALSE	5.56
FALSE	4.42
FALSE	4.49
FALSE	2.81
FALSE	5.34
FALSE	5.09
FALSE	4.58
FALSE	4.9
FALSE	4.15
FALSE	3.66
FALSE	4.49
FALSE	4.1
FALSE	2.96
FALSE	4.49
FALSE	4.8
FALSE	3.38
FALSE	4.85
FALSE	4.58
FALSE	4.33
FALSE	3.15
FALSE	3.15
FALSE	4.42
FALSE	4.65
FALSE	4.41
FALSE	4.88
FALSE	4.57
FALSE	4.98
FALSE	4.18
FALSE	5.4
FALSE	4.97
FALSE	3.65
FALSE	4.45
FALSE	3.92
FALSE	6.43
FALSE	4
FALSE	4.42
FALSE	5.61
FALSE	4.21
FALSE	4.43
FALSE	4
FALSE	2.78
FALSE	3.37
FALSE	2.91
FALSE	4.64
FALSE	4.91
FALSE	3.51
FALSE	3.01
FALSE	5.08
FALSE	3.87
FALSE	4.46
FALSE	4.15
FALSE	4.79
FALSE	3.16
FALSE	4.86
FALSE	6.42
FALSE	4.07
FALSE	4.72
FALSE	4.57
FALSE	3.68
FALSE	3.05
FALSE	4.73
FALSE	5.22
FALSE	3.44
FALSE	2.75
FALSE	3.32
FALSE	3.57
FALSE	3.71
FALSE	4.03
FALSE	4.49
FALSE	3.29
FALSE	3.91
FALSE	3.98
FALSE	4.74
FALSE	4.07
FALSE	5.11
FALSE	4.57
FALSE	3.63
FALSE	4.25
FALSE	3.01
FALSE	4.35
FALSE	4.81
FALSE	4.29
FALSE	6.16
FALSE	5.69
FALSE	3.65
FALSE	3.05
FALSE	4.03
FALSE	2.74
FALSE	3.01
FALSE	5.27
FALSE	3.91
FALSE	4.26
FALSE	6.06
FALSE	4.12
FALSE	5.09
FALSE	3.75
FALSE	4.4
FALSE	5.04
FALSE	5.05
FALSE	4.62
FALSE	3.14
FALSE	3.32
FALSE	4.89
FALSE	4.32
FALSE	4.72
FALSE	4.72
FALSE	4.04
FALSE	3.01
FALSE	3.98
FALSE	4.73
FALSE	4.98
FALSE	4.62
FALSE	4.07
FALSE	3.25
FALSE	3.34
FALSE	5.03
FALSE	4.58
FALSE	4.79
FALSE	4.56
FALSE	4.67
FALSE	4.38
FALSE	3.71
FALSE	4.07
FALSE	4.17
FALSE	4.53
FALSE	3.75
FALSE	3.86
FALSE	4.15
FALSE	6.07
FALSE	3.5
FALSE	4.2
FALSE	4.32
FALSE	4.39
FALSE	3.58
FALSE	4.3
FALSE	2.6
FALSE	4.04
FALSE	5.35
FALSE	5.41
FALSE	5.75
FALSE	4.46
FALSE	5.01
FALSE	5.37
FALSE	5.54
FALSE	4.29
FALSE	3.79
FALSE	4.64
FALSE	4.6
FALSE	4.1
FALSE	3.42
FALSE	3.69
FALSE	4.52
FALSE	4.4
FALSE	4.93
FALSE	4.11
FALSE	5.02
FALSE	4.23
FALSE	4.2
FALSE	4.79
FALSE	5.66
FALSE	4.06
FALSE	4.22
FALSE	4.04
FALSE	4.02
FALSE	2.97
FALSE	3.33
FALSE	5.13
FALSE	5.68
FALSE	3.77
FALSE	5.76
FALSE	4.2
FALSE	4.77
FALSE	5.7
FALSE	4.22
FALSE	3.95
FALSE	3.59
FALSE	4.4
FALSE	3.64
FALSE	4.48
FALSE	4.78
FALSE	4.45
FALSE	3.61
FALSE	6.49
FALSE	4.22
FALSE	5.72
FALSE	3.63
FALSE	4.81
FALSE	3.42
FALSE	4.71
FALSE	3.41
FALSE	4.76
FALSE	4.77
FALSE	4.58
FALSE	4.85
FALSE	6.03
FALSE	5.42
FALSE	4.88
FALSE	4.64
FALSE	3.88
FALSE	4.55
FALSE	4.94
FALSE	5.01
FALSE	4.82
FALSE	6.01
FALSE	5.88
FALSE	3.84
FALSE	3.78
FALSE	4.91
FALSE	3.96
FALSE	5.13
FALSE	4.81
FALSE	4.28
FALSE	3.75
FALSE	4.94
FALSE	3.87
FALSE	5.53
FALSE	4.95
FALSE	3.02
FALSE	3.76
FALSE	4.37
FALSE	5.48
FALSE	3.72
FALSE	4.38
FALSE	4.2
FALSE	5.59
FALSE	4.18
FALSE	5.49
FALSE	4.49
FALSE	5.28
FALSE	5.38
FALSE	4.2
FALSE	3.67
FALSE	6.51
FALSE	4.89
FALSE	5.58
FALSE	2.42
FALSE	4.08
FALSE	4.59
FALSE	4.95
FALSE	4.38
FALSE	3.71
FALSE	3.89
FALSE	3.12
FALSE	5.12
FALSE	3.72
FALSE	5.02
FALSE	4.57
FALSE	5.14
FALSE	5.91
FALSE	4.7
FALSE	4.54
FALSE	8.64
FALSE	4.48
FALSE	6.1
FALSE	5.93
FALSE	4.7
FALSE	4.73
FALSE	4.18
FALSE	5.09
FALSE	5.33
FALSE	5.71
FALSE	3.75
FALSE	5.63
FALSE	4.9
FALSE	2.63
FALSE	5.05
FALSE	2.6
FALSE	4.51
FALSE	4.57
FALSE	3.08
FALSE	5.59
FALSE	4.51
FALSE	3.2
FALSE	4.07
FALSE	6.44
FALSE	3.9
FALSE	4.01
FALSE	5.47
FALSE	3.02
FALSE	5.31
FALSE	6.21
FALSE	5.93
FALSE	4.99
FALSE	5.84
FALSE	5.25
FALSE	5.38
FALSE	4.87
FALSE	5
FALSE	3.74
FALSE	5.01
FALSE	4.73
FALSE	4.34
FALSE	3.14
FALSE	4.29
FALSE	3.61
FALSE	4.99
FALSE	4.09
FALSE	3.96
FALSE	5
FALSE	4.87
FALSE	4.43
FALSE	4.1
FALSE	5.84
FALSE	3.04
FALSE	4.05
FALSE	7.33
FALSE	4.62
FALSE	5.25
FALSE	4.16
FALSE	4.65
FALSE	3.66
FALSE	4.23
FALSE	4.7
FALSE	3.2
FALSE	5.03
FALSE	4.32
FALSE	3.36
FALSE	4.39
FALSE	4.01
FALSE	4.89
FALSE	4.59
FALSE	5.25
FALSE	4.54
FALSE	3.96
FALSE	4.07
FALSE	5.96
FALSE	3.83
FALSE	2.64
FALSE	5.59
FALSE	4.67
FALSE	4.15
FALSE	3.6
FALSE	5.02
FALSE	4.28
FALSE	4.97
FALSE	3.97
FALSE	6.17
FALSE	1.46
FALSE	3.63
FALSE	5.04
FALSE	4.34
FALSE	5.27
FALSE	4.88
FALSE	4.72
FALSE	3.44
FALSE	5.02
FALSE	5.06
FALSE	6.14
FALSE	5.02
FALSE	5.43
FALSE	5.17
FALSE	4.71
FALSE	5.9
FALSE	4.46
FALSE	6.07
FALSE	4.46
FALSE	3.93
FALSE	3.63
FALSE	4.37
FALSE	4.68
FALSE	5.6
FALSE	3.72
FALSE	4.68
FALSE	4.6
FALSE	4.63
FALSE	3.95
FALSE	4.32
FALSE	4.5
FALSE	4.84
FALSE	5.03
FALSE	3.12
FALSE	4.29
FALSE	2.99
FALSE	3.86
FALSE	4.4
FALSE	4.07
FALSE	5.03
FALSE	4.91
FALSE	3.23
FALSE	4.26
FALSE	4.84
FALSE	4.13
FALSE	3.91
FALSE	4.77
FALSE	3.96
FALSE	3.84
FALSE	3.86
FALSE	2.95
FALSE	4.11
FALSE	3.84
FALSE	5.75
FALSE	3.17
FALSE	4.6
FALSE	5.85
FALSE	2.97
FALSE	3.4
FALSE	4.39
FALSE	5.71
FALSE	5.12
FALSE	5.09
FALSE	4.18
FALSE	4.16
FALSE	4.44
FALSE	4.62
FALSE	4.61
FALSE	4.59
FALSE	5.97
FALSE	4.94
FALSE	5.09
FALSE	5.21
FALSE	4.15
FALSE	5.89
FALSE	3.36
FALSE	4.39
FALSE	4.7
FALSE	3.04
FALSE	3.68
FALSE	4.62
FALSE	3.86
FALSE	5.66
FALSE	4.27
FALSE	3.11
FALSE	5.65
FALSE	4.14
FALSE	3.45
FALSE	4.26
FALSE	4.51
FALSE	3.24
FALSE	4.23
FALSE	3.42
FALSE	3.18
FALSE	5.37
FALSE	4.66
FALSE	4.48
FALSE	5.06
FALSE	3.75
FALSE	5.06
FALSE	4.64
FALSE	5.98
FALSE	3.86
FALSE	3.73
FALSE	2.97
FALSE	3.91
FALSE	3.02
FALSE	4.02
FALSE	4.29
FALSE	3.83
FALSE	3.59
FALSE	4.06
FALSE	2.72
FALSE	6.32
FALSE	3.17
FALSE	3.75
FALSE	4.59
FALSE	5.49
FALSE	3.69
FALSE	4.47
FALSE	4.38
FALSE	3.45
FALSE	4.51
FALSE	4.12
FALSE	4.2
FALSE	4.1
FALSE	3.51
FALSE	4.81
FALSE	3.47
FALSE	3.85
FALSE	5.29
FALSE	4.04
FALSE	4.6
FALSE	3.61
FALSE	5.03
FALSE	4.22
FALSE	5.7
FALSE	4.32
FALSE	2.79
FALSE	3.94
FALSE	3.94
FALSE	6.39
FALSE	6.54
FALSE	4.61
FALSE	3.89
FALSE	4.05
FALSE	5.28
FALSE	3.68
FALSE	4.29
FALSE	3.23
FALSE	4.08
FALSE	4.65
FALSE	4.86
FALSE	5.04
FALSE	4.73
FALSE	3.02
FALSE	4.73
FALSE	3.31
FALSE	4.38
FALSE	7.13
TRUE	3.53
FALSE	4.51
FALSE	3.8
FALSE	4.77
FALSE	4.06
FALSE	4.41
FALSE	4.64
FALSE	4.03
FALSE	3.75
FALSE	2.58
FALSE	3.95
FALSE	4.92
FALSE	5.36
FALSE	3.81
FALSE	3.16
FALSE	4.29
FALSE	2.82
FALSE	4.85
FALSE	4.04
FALSE	3.17
FALSE	5.24
FALSE	3.42
FALSE	4.44
FALSE	4.53
FALSE	4.95
FALSE	5.2
FALSE	4.59
FALSE	3.54
FALSE	4.23
FALSE	1.57
FALSE	4.35
FALSE	4.36
FALSE	5.62
FALSE	3.82
FALSE	3.89
FALSE	3.85
FALSE	4.15
FALSE	4.06
FALSE	5.05
FALSE	4.21
FALSE	4.51
FALSE	4.32
FALSE	5.85
FALSE	4.3
FALSE	3.16
FALSE	5.13
FALSE	4.25
FALSE	5.27
FALSE	3.82
FALSE	5.6
FALSE	4.87
FALSE	4.3
FALSE	2.99
FALSE	3.57
FALSE	4.1
FALSE	5.25
FALSE	4.17
FALSE	3.52
FALSE	4.83
FALSE	4.14
FALSE	4.81
FALSE	3.24
FALSE	5.05
FALSE	3.55
FALSE	4.71
FALSE	5.51
FALSE	4.44
FALSE	3.49
FALSE	5.32
FALSE	6.89
FALSE	5.41
FALSE	4.27
FALSE	5.54
FALSE	3.17
FALSE	4.28
FALSE	3.63
FALSE	5.44
FALSE	5.46
FALSE	5.25
FALSE	4.13
FALSE	3.02
FALSE	4.96
FALSE	3.95
FALSE	5.02
FALSE	4.32
FALSE	3.79
FALSE	3.34
TRUE	3.56
FALSE	3.35
FALSE	5.11
FALSE	3.35
FALSE	4.56
FALSE	2.74
FALSE	4.57
FALSE	3.65
FALSE	4.13
FALSE	3.74
FALSE	4.46
FALSE	2.33
FALSE	4.2
FALSE	4.02
FALSE	4.2
FALSE	4.6
FALSE	7.14
FALSE	4.29
FALSE	4.24
FALSE	4.91
FALSE	6.79
FALSE	4.86
FALSE	4.73
FALSE	4.15
FALSE	3.08
FALSE	3.98
FALSE	5.31
FALSE	2.7
FALSE	3.76
FALSE	3.78
FALSE	5.61
FALSE	3.62
FALSE	3.33
FALSE	5.61
FALSE	3.43
TRUE	3.73
FALSE	3.84
FALSE	5.66
FALSE	4.4
FALSE	4.98
FALSE	2.78
FALSE	3.42
FALSE	4.64
FALSE	3.94
FALSE	3.5
FALSE	4.01
FALSE	3.43
FALSE	4.41
FALSE	4.92
FALSE	4.77
FALSE	4.03
FALSE	3.28
FALSE	4.3
FALSE	3.26
FALSE	4.69
FALSE	6.16
FALSE	2.96
FALSE	3.91
FALSE	5.53
FALSE	4.7
FALSE	3.72
FALSE	6.08
FALSE	4.61
FALSE	4.04
FALSE	4.67
FALSE	3.3
FALSE	5.26
FALSE	3.6
FALSE	5.6
FALSE	3.64
FALSE	4.93
FALSE	6
FALSE	3.79
FALSE	6.17
FALSE	4.58
FALSE	4.13
FALSE	3.82
FALSE	4.31
FALSE	5.32
FALSE	5.18
FALSE	4.71
FALSE	3.15
FALSE	6.23
FALSE	5.67
FALSE	4.68
FALSE	5.13
FALSE	4.57
FALSE	4.85
FALSE	4.01
FALSE	4.37
FALSE	4.07
FALSE	5.38
FALSE	3.94
FALSE	3.63
FALSE	4.09
FALSE	4.05
FALSE	5.26
FALSE	3.59
FALSE	4.89
FALSE	5.69
FALSE	2.98
FALSE	4.62
FALSE	3.73
FALSE	2.92
FALSE	4.68
FALSE	4.16
FALSE	3.82
FALSE	3.63
FALSE	4.93
FALSE	6.05
FALSE	3.7
FALSE	4.73
FALSE	4.13
FALSE	4.4
FALSE	3.53
FALSE	3.65
FALSE	4.15
FALSE	4.16
FALSE	3.62
FALSE	4.74
FALSE	5.72
FALSE	5.42
FALSE	5.15
FALSE	4.66
FALSE	3.34
FALSE	5.97
FALSE	3.68
FALSE	5.07
FALSE	4.5
FALSE	4.97
FALSE	4.67
FALSE	4.83
FALSE	4.24
FALSE	5.42
FALSE	4.33
FALSE	3.59
FALSE	5.34
FALSE	3.72
FALSE	2.89
FALSE	4.74
FALSE	4.46
FALSE	6.26
FALSE	7.37
FALSE	4.5
FALSE	3.73
FALSE	3.49
FALSE	3.99
FALSE	4.27
FALSE	6.31
FALSE	3.4
FALSE	4.91
FALSE	3.33
FALSE	4.44
FALSE	4.66
FALSE	4.61
FALSE	5.45
FALSE	3.87
FALSE	4.73
FALSE	6.64
FALSE	3.71
FALSE	4.11
FALSE	2.8
FALSE	5.13
FALSE	3.37
FALSE	4.83
FALSE	4.13
FALSE	4.88
FALSE	5.18
FALSE	3.68
FALSE	5.63
FALSE	3.06
FALSE	4.94
FALSE	6.56
FALSE	3.47
FALSE	5.37
TRUE	3.52
FALSE	3.45
FALSE	4.26
FALSE	5.58
FALSE	2.41
FALSE	4.64
FALSE	3.86
FALSE	3.85
FALSE	5.98
FALSE	3.92
FALSE	3.25
FALSE	3.57
FALSE	4.28
FALSE	3.48
FALSE	5.79
FALSE	4.52
FALSE	4.39
FALSE	3.57
FALSE	4.71
FALSE	3.2
FALSE	3.96
FALSE	4.68
FALSE	4.09
FALSE	4.18
FALSE	4.83
FALSE	4.39
FALSE	5.25
FALSE	3.81
FALSE	4.63
FALSE	3.25
FALSE	3.83
FALSE	5.52
FALSE	3.31
FALSE	4.48
FALSE	3.11
FALSE	4.72
FALSE	3.63
FALSE	5.1
FALSE	5.73
FALSE	3.9
FALSE	4.2
FALSE	4.18
FALSE	6.68
FALSE	5.13
FALSE	3.57
FALSE	3.83
FALSE	4.71
FALSE	5.4
FALSE	5.32
FALSE	5.22
FALSE	4.87
FALSE	4.95
FALSE	5.24
FALSE	5.98
FALSE	4.38
FALSE	4.38
FALSE	3.57
FALSE	5.32
FALSE	5.59
FALSE	5.11
FALSE	5.33
FALSE	4.25
FALSE	3.38
FALSE	5.88
FALSE	3.55
FALSE	4.26
FALSE	5.13
FALSE	4.34
FALSE	4.72
FALSE	5.06
FALSE	3.14
FALSE	3.65
FALSE	4.29
FALSE	4.97
FALSE	4.62
FALSE	4.63
FALSE	4.65
FALSE	4.35
FALSE	5.04
FALSE	4.69
FALSE	3.78
FALSE	5.14
FALSE	4.72
FALSE	4.36
FALSE	3.8
FALSE	3.18
FALSE	3.18
FALSE	3.44
FALSE	5.16
FALSE	4.55
FALSE	5.08
FALSE	3.76
FALSE	4.24
FALSE	3.87
FALSE	5.48
FALSE	5.22
FALSE	3.36
FALSE	4.81
FALSE	4.18
FALSE	3.6
FALSE	3.1
FALSE	4.42
FALSE	5.09
FALSE	3.54
FALSE	4.45
FALSE	6.73
FALSE	4.65
FALSE	4.55
FALSE	4.4
FALSE	5.2
FALSE	4.32
FALSE	4.33
FALSE	3.67
FALSE	4.75
FALSE	3.9
FALSE	4.72
FALSE	4.52
FALSE	5.53
FALSE	3.92
FALSE	6.4
FALSE	4.59
FALSE	4.14
FALSE	4.31
FALSE	4.39
FALSE	4.18
FALSE	5.07
FALSE	3.85
FALSE	4.56
FALSE	4.56
FALSE	3.86
FALSE	4.23
FALSE	3.59
FALSE	4.9
FALSE	5.29
FALSE	4.75
FALSE	5.79
FALSE	4.85
FALSE	3.13
FALSE	4.74
FALSE	5.08
FALSE	2.56
FALSE	4.08
FALSE	4.63
FALSE	4.55
FALSE	4.13
FALSE	3.31
FALSE	4.59
FALSE	4.55
FALSE	3.64
FALSE	5.63
FALSE	4.22
FALSE	4.53
FALSE	4.78
FALSE	6.08
FALSE	4.49
FALSE	4.72
FALSE	5.21
FALSE	3.54
FALSE	4.72
FALSE	4.76
FALSE	4.62
FALSE	3.86
FALSE	4.55
FALSE	3.61
FALSE	3.33
FALSE	4.06
FALSE	4.81
FALSE	3.75
FALSE	5.32
FALSE	6
FALSE	6.36
FALSE	4.81
FALSE	3.77
FALSE	4.29
FALSE	5.54
FALSE	5.12
FALSE	4.48
FALSE	4.52
FALSE	3.41
FALSE	4.35
FALSE	4.57
FALSE	3.02
FALSE	3.99
FALSE	5.14
FALSE	5.36
FALSE	4.06
FALSE	4.56
FALSE	3.98
FALSE	5.49
FALSE	3.05
FALSE	4.34
FALSE	4.88
FALSE	4.74
FALSE	3.97
FALSE	4.43
FALSE	5.27
FALSE	3.03
FALSE	4.9
FALSE	4.53
FALSE	5.25
FALSE	3.86
FALSE	4.24
FALSE	4.01
FALSE	3.91
FALSE	5.29
FALSE	5.22
FALSE	4
FALSE	3.38
FALSE	3.57
FALSE	4.86
FALSE	4.06
FALSE	5.98
FALSE	5.67
FALSE	4
FALSE	3.95
FALSE	3.36
FALSE	3.65
FALSE	4.41
FALSE	5.14
FALSE	4.51
FALSE	3.25
FALSE	6.59
FALSE	3.89
FALSE	3.86
FALSE	4.27
FALSE	4.47
FALSE	4.71
FALSE	4.41
FALSE	4.39
FALSE	4.14
FALSE	4.6
FALSE	2.52
FALSE	3.69
FALSE	4.31
FALSE	5.44
FALSE	6
FALSE	5
FALSE	3.86
FALSE	4.13
FALSE	4.45
FALSE	5.44
FALSE	4.76
FALSE	4.89
FALSE	4.61
FALSE	5.65
FALSE	5.19
FALSE	3.28
FALSE	4.1
FALSE	3.46
FALSE	3.8
FALSE	4.16
FALSE	3.53
FALSE	4.66
FALSE	3.87
FALSE	3.99
FALSE	4.91
FALSE	5.33
FALSE	4.87
FALSE	3.82
FALSE	4.83
FALSE	4.55
FALSE	3.7
FALSE	4.18
FALSE	3.71
FALSE	4.79
FALSE	3.48
FALSE	4.08
FALSE	3.99
FALSE	5.14
FALSE	4.86
FALSE	4.97
FALSE	3.86
FALSE	5.55
FALSE	6.13
FALSE	3.59
FALSE	4.23
FALSE	3.12
FALSE	4.36
FALSE	4.54
FALSE	4.18
FALSE	3.19
FALSE	4.66
FALSE	3.2
FALSE	3.48
FALSE	4.56
FALSE	4.76
FALSE	4.19
FALSE	4.07
FALSE	3.81
FALSE	4.42
FALSE	4.66
FALSE	5.15
FALSE	5.07
FALSE	3.55
FALSE	2.98
FALSE	4.5
FALSE	4.04
FALSE	3.78
FALSE	3.99
FALSE	5.04
FALSE	4.49
FALSE	4.17
FALSE	5.04
FALSE	4.91
FALSE	4.52
FALSE	3.78
FALSE	4.61
FALSE	4.31
FALSE	5.27
FALSE	4.83
FALSE	4.28
FALSE	4.57
FALSE	4.93
FALSE	4.84
FALSE	4.43
FALSE	6.49
FALSE	5.2
FALSE	3.8
FALSE	5.45
FALSE	5.57
FALSE	5.33
FALSE	3.38
FALSE	4.06
FALSE	5.28
FALSE	4.98
FALSE	5.6
FALSE	4
FALSE	3.76
FALSE	6.12
FALSE	3.57
FALSE	5.3
FALSE	5.85
FALSE	4.31
FALSE	4.03
FALSE	3.24
FALSE	6.31
FALSE	4.17
FALSE	4.59
FALSE	4.62
FALSE	2.96
FALSE	6.92
FALSE	4.83
FALSE	5.88
FALSE	3.99
FALSE	2.92
FALSE	5.97
FALSE	4.36
FALSE	4.73
FALSE	6.12
FALSE	3.15
FALSE	3.06
FALSE	2.86
FALSE	4.6
FALSE	4.16
FALSE	4.7
FALSE	3.25
FALSE	3.61
FALSE	5.19
FALSE	6.46
FALSE	4.11
FALSE	3.53
FALSE	4.85
FALSE	2.88
FALSE	3.45
FALSE	3.48
FALSE	3.9
FALSE	5.32
FALSE	3.5
FALSE	4.34
FALSE	3.77
FALSE	3.43
FALSE	5.18
FALSE	4.93
[truncated: 92,155 more rows]

## Sheet: Fig. 1f
FVC		DLCO
mLOY < 40%	mLOY > 40%	mLOY < 40%	mLOY > 40%
2.99	2.79	5.4	11.4
2.74	2.03	5.6	13.24
2.23	3.68	17.4	7.6
3.32	2.94	9.9	7.1
4.81	1.57	22	4.7
3.81	3.34	9.3	14.3
2.89	3.53	8.1	14.6
3.44	1.62	11.8	7
3.99	2.09	18.4	8.83
2.73	2.41	9.3	12.6
3.47	3.15	9.2	9.2
2.97	0.74	8.7	4.8
2.28	1.56	12.4	8.69
3.95	2.43	13.6	8.87
2.97	2.09	10.6	6.5
3.49	3.26	14.2	7.2
2.42	3.43	17.2	9.84
2.68	2.7	14.6	8.1
2.36	2.77	12.9	6.82
2.91	1.9	13	7.8
3.47		8.2
2.52		11.1
2.23		11
1.43		4.9
3.77		8.6
3.21		21.9
3.98		15.9
1.7		6.4
2.19		7.3
4.17		16.25
3.09		11.23
3.15		13.54
2.68		8.94
3.92		11.91
2.73		9.32
3.21		10.56
4.57		11.47
2.87		18.44
2.54		11.1
3.54		16.5
2.2		10
2.37		12.3
4.36		11.1
3.05		18.4
3.42		16.2
2.59		12.36
2.89		12.18
1.86
4.89		19.4
2.09		10.02
4.36		13.73
1.9		5.61
2.02		7.74
3.06		10.03
3.39		8.83
3.84		14.5
2.35		5.42
2.93		7.77
2.47		12.51
2.58		7.31
4.06		13.47
2.78		14.05
4.45		7.45
3.33		11.62
3.15		11.92
1.61		8.14
1.64
3.7		11.64
2.96		13.9
2.41		9
2.46		8.3
3.47		12.2
3.19		10.1
1.86		6.4
3.03		10.46
1.82		9.98
1.54		8.2
2.38		14
2.97		8
1.86		8.7
2.21		9.2
3.32		13.77
2.1		12.4
3.23		12.6
2.24		9.2
1.37		9.3
2.45		14.6
2.34		8.1
4.41		12.1
3.85		17.5
2.81		12.6
1.55		4.8
2.79		13.8
2.47		9.7
3.09		18.6
2.29		15.5
1.88		12.2
3.53		8.21
2.74		13.8
1.66		6.8
2.98		19.7
4.67		32.4
3.51		17.3
2.23		12.6
2.56		12.8
2.57		12.3
2.97		15.4
2.63		12.25
3.34		15.4
3.29		6.4
4.19		11.3
2.86		0.3
2.98		5
1.56		4.55
4.11		16.16
2.88		15.1
5.38		9.43
3.74		11.48
3.15		12.68
4.09		11.66
3.83		22.83
2.48		6.98
3.85		12.64
3.92		12.37
4.55		17.46
2.8		10.65
1.78		9.52
2.23		10.7
2.13		15.1
2.67		9.1
1.11
3.75		13.3
4.98		13.4
3.94		15.9
2.5		9.9
2.16		16.5
1.49		8.1
1.5		6
2.07		6.4
2.34		12.41
2.94		5.14
2.09		7.5
2.35		10.23
3.12		14
2.88		13.02
2.84		9.9
3.49
3.14		12.3
3.8		14
3.13		11.3
4.1		15.6
2.89		8
2.89		12.7
3.2		14.7
2.9		14.01
2.91		9.5
3.06		13.61
2.32		10.16
3.74		8.64
3.17		16.17
3.68		21.12
3.68		21.2
2.67		9.37
3.81		18.05
2.49		11.54
3.34		15.36
4.01		18.05
3.08		19.23
4.05		8.36
3.22		11.17
2.37		14.67
2.53		14.63
3.1		8.21
3.05		13.08
2.53		10.36
2.97		18.3
4.64		13.41
2.84		17.16
3.77		16.29
3.46		12.46
4.41		19.64
3.94		21.66
3.52		21.05
3.13		18.47
3.32		15.69
2.55		12.97
2.28		10.74
2.84		11.8
3.06		11.3
2.57		14.48
3.18		18.33
2.24		15.59
3.45		14.83
2.26		11.43
3.19		14.62
3.54		17.2
2.77		12.35
2.83		13.21
1.91		11.29
2.55		15.37
3.55		13.49
3.01		18.75
3.09		23.57
3.21		14.32
4.62		22.16
3.94		21.65
3.95		16.14
3.89		12.44
2.32		9.38
3.86		13.09
5.03		17.3
2.74		7.12
1.78		6.07
3.44		8.87
2.6		12.61
2.64		13.66
3.59		17.13
1.75		5.76
2.85		9.16
3.64		22.94
2.68		15.39
1.96		5.84
3.5		11.31
2.77		15.4
2.91		13
2.76		9.2
3.17		16.3
3.1		15.5
2.52		7.2
2.19		7.4
2.99		6
1.57
3.23		15.1
1.8		5.4
3.3		9.6
2.68		10.2
2.61		6.7
1.81		8.5
2.93		14
1.95		10.4
3.02		11.4
3.71		24
2.94		16.15
2.43		11.3
3.67		20.6
2.76		14.8
2.65		12.83
3.69		14.44
2.3		11.78
3.39		16.66
3.07		14.98
2.91		12.11
4.01		15.08
2.75		7.1
1.73		8.2
2.3		6
3.22		11.1
3.42		9.51
1.08		5.3
2.85		10.47
2.81		7.6
2.65		0
4.37		7.8
4.3		14.8
2.89		11.3
4.14		11
2.42		10.7
1.74		7.1
2.69
2.23		7.5
3.64		21.6
2.94		13.6
2.19		7.8
3.92		12.3
2.85		11.6
3.65		14.7
2.52		10.4
3.35		15.8
4.46		6.5
2.2		8.3
2.68		11.92
3.56		3.64
3.99		13.44
2.61		16.35
2.02		6.79
3.13		13.27
2.79		8.08
4.7		9.4
3.42		10.58
2.55		14.14
2.39		9.28
3.11		14.48
3.22		10
3.36		19.74
2.05		8.37
3.21		14
2.56		10.15
2.02		10.92
2.85		10.61
3.48		13.17
2.13		7.48
2.33		11.47
1.81		8.66
2.83		15.07
2.45		7.77
3.66		11.8
2.96		15.75
1.71		7.04
2.7		14.82
3		13.23
1.83		8.97
3.76		16.2
2.84		12.84
1.17		5.4
2.2		9.14
4.9		17.64
2.71		16.1
4.11		15.69
2.83		15.06
3.85		13.86
4.18		10.6
3.29		6.37
2.39		5.32
3.31		14.9
3.04		14.49
2.01		9.71
1.54		5.8
3.63		13
2.73		18.07
3.63		12.54
1.8		8.92
2.56		13.1
3.62		13
3.62		19.92
3.24		15.39
4.13		11.3
1.74		6.17
3.27		19.41
2.48		7.9
2.19		7.6
3.53		15.04
2.15
4.58		19.2
3.64		14.7
2.74		11.3
3.15		12.65
2.81		7.8
2.26		8.4
2.6		8
1.95		10.33
1.94		7.65
1.85
		14.01
		3
		6.58
		13.9
		15.7

## Sheet: Fig. 2
cell_type	loy_percent	status
B-cells	13.2422	IPF
B-cells	6.64557	Control
Vascular endothelial cells	15.0169	IPF
Vascular endothelial cells	19.3676	Control
Fibroblasts	20.4545	IPF
Fibroblasts	7.69231	Control
Alveolar cells type 2	6.71587	IPF
Alveolar cells type 2	6.47482	Control
Respiratory ciliated cells	6.90789	IPF
Respiratory ciliated cells	4.61538	Control
Lymphatic endothelial cells	18.0851	IPF
Lymphatic endothelial cells	6.38298	Control
Smooth muscle cells	21.5321	IPF
Smooth muscle cells	15	Control
Plasma cells	13.9276	IPF
Plasma cells	24.5902	Control
Mast cells	19.5918	IPF
Mast cells	15.7895	Control
CD4 T-cells	11.1014	IPF
CD4 T-cells	7.33558	Control
CD8 T-cells	10.4916	IPF
CD8 T-cells	7.39979	Control
NK-cells	14.8591	IPF
NK-cells	8.43571	Control
T-regs	17.8571	IPF
T-regs	12.1622	Control
M1 macrophages	19.1358	IPF
M1 macrophages	9.68538	Control
M2 macrophages	13.5076	IPF
M2 macrophages	4.94578	Control
Neutrophils	21.2907	IPF
Neutrophils	13.2948	Control
Monocytes	14.1829	IPF
Monocytes	4	Control
M2c	14.2747	IPF
M2c	6.54982	Control
M2a	14.3746	IPF
M2a	3.0286	Control
M2b	11.8653	IPF
M2b	7.70416	Control
M2d	9.81157	IPF
M2d	4.86486	Control

## Sheet: Fig. 3a
Gene	Log2(Fold Change)	-Log10(q-value)	Group
ATP6V1B2	0.0785485	1.28548	NS
REPS1	-0.0549793	1.28323	NS
SMAP2	-0.1086	1.26586	NS
RGPD8	-0.0625629	1.26533	NS
LAT2	0.0621947	1.25191	NS
WASHC2C	-0.0529491	1.23177	NS
KYNU	-0.182165	1.2282	NS
MPP1	-0.0561954	1.20301	NS
RPL10P9	-0.192744	1.19084	NS
TMBIM1	0.0706074	1.18848	NS
RPL36	-0.0589997	1.1804	NS
RPS26P31	-0.121251	1.17055	NS
NCALD	-0.0807396	1.169	NS
SPRED2	-0.069357	1.15785	NS
TMEM173	-0.0515809	1.14712	NS
SPPL3	-0.0750212	1.14155	NS
LPCAT2	0.0652549	1.14014	NS
AKNA	-0.0965956	1.13901	NS
CDK5RAP2	-0.0563332	1.13823	NS
ELOVL5	-0.109822	1.1372	NS
CCNH	-0.0529485	1.1127	NS
INPP5D	-0.108402	1.09978	NS
RABGAP1L	-0.170793	1.09827	NS
NBDY	-0.0670282	1.07363	NS
PCNA	-0.0571592	1.0662	NS
SUGCT	-0.0529714	1.0619	NS
CPM	0.0517384	1.05771	NS
RPL3	-0.101943	1.05591	NS
GBP4	0.0725376	1.05278	NS
RALY	-0.055464	1.05162	NS
NAA50	-0.0648248	1.05056	NS
TSPAN3	-0.0610646	1.03994	NS
PRSS21	-0.0635998	1.03538	NS
ADM	-0.0702528	1.02961	NS
PIK3IP1	-0.0581138	1.02374	NS
HMGB2	-0.107926	1.02052	NS
RPL29	-0.0647107	1.00329	NS
CDKN1B	0.091962	0.994287	NS
11-Sep	-0.0687522	0.99188	NS
SMG1	-0.0684373	0.986387	NS
COMMD1	-0.0687379	0.982344	NS
COX6A1P2	0.0694924	0.980334	NS
AFF3	-0.09443	0.977306	NS
RMDN3	-0.0522223	0.963511	NS
BHLHE41	-0.0551779	0.961102	NS
MCTP2	-0.118639	0.942812	NS
DYNLL1	-0.0714778	0.937872	NS
GLCCI1	-0.111616	0.933277	NS
RPSA	-0.120251	0.929368	NS
GBP5	0.12322	0.910691	NS
RPS5	-0.073231	0.904583	NS
PAG1	-0.100334	0.894817	NS
AFF1	-0.146317	0.89259	NS
AKAP9	0.0504005	0.882311	NS
SEM1	0.0790636	0.873526	NS
ENSG00000276345	0.0558107	0.872058	NS
LATS2	-0.0542195	0.862848	NS
ITGA5	0.0544285	0.856701	NS
ADAM17	-0.138902	0.848377	NS
GPX4	-0.0626789	0.836413	NS
HMBOX1	-0.0587124	0.836317	NS
MS4A6A	0.117655	0.833094	NS
LRCH3	-0.0628974	0.82528	NS
PITPNB	-0.0547328	0.815946	NS
SMIM30	0.0553051	0.808984	NS
TRG-AS1	-0.0523044	0.808935	NS
LARP4B	-0.0709636	0.801717	NS
ENO1	0.0589819	0.795405	NS
LAPTM4A	0.0624686	0.786692	NS
ADAM28	-0.10645	0.776228	NS
CCNT2	-0.0510375	0.773376	NS
RPL7AP6	-0.0500508	0.773216	NS
ACTR2	0.0747349	0.761809	NS
BCL2	-0.170628	0.760727	NS
PAPOLG	-0.057639	0.755457	NS
GNG10	-0.086254	0.75318	NS
ENSG00000269590	0.0580451	0.748149	NS
PITPNA	-0.0602852	0.745308	NS
RNF4	-0.0522441	0.741423	NS
SIPA1L2	-0.0533618	0.738395	NS
STX8	-0.0545444	0.720658	NS
SENP5	-0.0508205	0.718677	NS
MBD5	-0.101534	0.716162	NS
TAB2	-0.0611684	0.714729	NS
ARHGAP6	-0.0852942	0.711298	NS
TLK2	-0.0606006	0.707464	NS
BLOC1S2	-0.0594693	0.700979	NS
PTK2B	-0.0567445	0.689522	NS
IL1R1	-0.0598814	0.687505	NS
CGAS	-0.0511343	0.683007	NS
PGD	-0.0630854	0.681919	NS
TATDN1	-0.0921793	0.677143	NS
MAN1A1	-0.195703	0.670431	NS
ENSG00000267519	-0.0578902	0.665962	NS
MYO1G	0.0572726	0.62512	NS
CHSY1	-0.0747444	0.60624	NS
RPL13P12	-0.16304	0.595994	NS
NCOA3	-0.138926	0.591327	NS
ARF1	0.067974	0.577345	NS
AP2M1	0.0517853	0.558962	NS
PSME2	0.102701	0.55638	NS
KIF16B	-0.0713364	0.547738	NS
HSPB1P1	-0.209846	0.541094	NS
SOS1	-0.0779883	0.532397	NS
PPP1R2	-0.0543697	0.528261	NS
DIAPH2	0.051935	0.524874	NS
ENSG00000256028	0.0743187	0.51238	NS
ALOX5	-0.0736774	0.511115	NS
CNOT1	-0.0505626	0.509758	NS
STRN3	-0.074227	0.500619	NS
BTBD9	-0.125863	0.498077	NS
NLRP3	-0.149358	0.49539	NS
ENSG00000124593	0.0653512	0.490359	NS
MT-RNR2	0.0816737	0.487127	NS
GMDS	-0.091038	0.485842	NS
SLC44A1	-0.117036	0.480259	NS
KCNAB2	-0.0840906	0.465863	NS
RNF125	-0.0990423	0.463659	NS
AP2A2	-0.101879	0.446114	NS
LUC7L3	-0.0567226	0.432811	NS
MCF2L2	-0.0989754	0.428645	NS
GALNT2	-0.0880443	0.419377	NS
NEDD4L	-0.0531287	0.409523	NS
MLLT3	-0.0526877	0.407705	NS
DOCK4	-0.231048	0.407056	NS
CDR2	-0.0654115	0.37665	NS
BCAS3	-0.102519	0.371259	NS
KLHL2	-0.0547716	0.360689	NS
PHACTR1	0.146287	0.359027	NS
ENSG00000279168	-0.0557138	0.357278	NS
CRIP2	0.0638894	0.353538	NS
PPP1R10	0.0750281	0.35306	NS
SLC16A3	0.061837	0.335381	NS
ATP11A	-0.0732038	0.306512	NS
NLK	-0.0917077	0.304085	NS
XPO6	-0.0754255	0.303843	NS
CMTM7	-0.0659746	0.289984	NS
PLCL1	-0.0641743	0.289246	NS
ATP5IF1	0.0726678	0.284156	NS
PPTC7	-0.0501357	0.282532	NS
HS3ST2	-0.0913042	0.275218	NS
ENSG00000230021	-0.121331	0.264763	NS
CAB39	-0.067582	0.258391	NS
SDC2	0.0988258	0.246675	NS
G0S2	0.295055	0.245712	NS
VPS29	-0.0537371	0.233161	NS
FNDC3A	-0.126067	0.231512	NS
PMP22	-0.0682466	0.223337	NS
TXK	-0.0834361	0.221558	NS
MARK3	-0.0709408	0.216421	NS
PTPN6	0.0652726	0.211758	NS
CTBP2	-0.0827064	0.19606	NS
EPC2	-0.0526326	0.190878	NS
DTWD2	-0.0870878	0.186145	NS
PTGS2	0.06632	0.180408	NS
LSP1	0.0874773	0.180231	NS
OGDH	-0.0585233	0.179382	NS
TMEM167A	0.0591369	0.174306	NS
GALNT11	-0.0558223	0.161237	NS
ALDH2	-0.0922437	0.159898	NS
RTN3	-0.0724522	0.155523	NS
EHMT1	-0.0642735	0.147295	NS
SRGAP2D	0.0545803	0.147059	NS
STAU1	-0.053537	0.146515	NS
ARRB2	0.0805223	0.145942	NS
C1QC	-0.121861	0.140785	NS
RAP1A	-0.0646909	0.115487	NS
PNISR	-0.0671213	0.114658	NS
NRBF2	0.051137	0.108573	NS
ARFGEF1	-0.0619858	0.108048	NS
ITPR1	-0.0721584	0.078348	NS
ILF3	0.0523715	0.0768835	NS
ABCC1	-0.114458	0.0718876	NS
RSU1	-0.0538354	0.0495518	NS
LST1	0.0899016	0.0397735	NS
SORT1	0.0535118	0.0329992	NS
STX12	-0.0589173	0.0269144	NS
RP11-1143G9.4	0.0738716	0.0136983	NS
ENSG00000236449	-0.0743803	0.0101791	NS
NAP1L4	-0.0747048	0.0014065	NS
UQCR11	-0.135719	0	NS
SFMBT1	-0.0690585	0	NS
KLHL6	-0.0703829	0	NS
ERN1	-0.0886726	0	NS
RNF115	-0.0883504	0	NS
SRPK2	-0.10446	0	NS
RPL35A	-0.0811431	0	NS
PRDX1	-0.229011	0	NS
TAGAP	0.119644	0	NS
HNRNPUL1	-0.0512029	0	NS
TMEM30A	0.0573437	0	NS
MPP7	-0.0631962	0	NS
RPS15A	-0.083977	0	NS
MGLL	0.065522	0	NS
CCDC88C	-0.0586281	0	NS
PARP14	0.0649069	0	NS
IQSEC3	-0.0708671	0	NS
CMTM6	0.0914179	0	NS
MAN2A1	-0.0743486	0	NS
NDUFA1	0.0672223	0	NS
PHACTR4	-0.0625042	0	NS
LMBR1	-0.0595254	0	NS
DNAJC1	-0.0891187	0	NS
RUNX2	-0.0910411	0	NS
MTHFS	0.0504656	0	NS
TMX2-CTNND1	0.064033	0	NS
LTB	-0.138042	0	NS
KCNQ1	-0.0601277	0	NS
PSMA6	-0.0771055	0	NS
RALGPS2	-0.0692494	0	NS
OS9	0.0711713	0	NS
JMY	-0.0558091	0	NS
IDS	0.0636659	0	NS
PSEN1	-0.0826132	0	NS
SMCO4	-0.0562542	0	NS
MCEMP1	-0.17521	0	NS
EEF1A1P13	-0.187543	0	NS
PCCA	-0.0653356	0	NS
MAP4K4	-0.140577	0	NS
MID1IP1	0.0603336	0	NS
RANBP9	-0.061058	0	NS
EPB41	-0.080692	0	NS
ZNF433-AS1	-0.0531627	0	NS
XKR6	-0.0534291	0	NS
GNG7	-0.0843794	0	NS
ATP5C1	-0.0786154	0	NS
LY86	-0.0615862	0	NS
MCU	-0.0650622	0	NS
ENSG00000267740	0.0601452	0	NS
BID	-0.0616653	0	NS
DENND4C	-0.094979	0	NS
ATP5G3	-0.187313	0	NS
CHP1	-0.0603704	0	NS
FCGR2B	0.130333	0	NS
HELZ	-0.0642826	0	NS
RPL10	-0.0580533	0	NS
GBE1	-0.142933	0	NS
PACS1	-0.106581	0	NS
WWOX	-0.137541	0	NS
DENND6A	-0.0521526	0	NS
HNRNPA1P48	-0.0526817	0	NS
ZNF33A	-0.0509192	0	NS
NOP58	-0.080021	0	NS
BTG1	0.23278	0	NS
ANXA4	0.0831003	0	NS
MAPKAPK2	-0.0551376	0	NS
ERBIN	-0.08309	0	NS
MAP3K8	-0.0941506	0	NS
APOC4-APOC2	-0.348925	0	NS
KDM4C	-0.0838561	0	NS
CHST11	-0.130296	0	NS
CASP8	-0.0516567	0	NS
PAK2	0.0764183	0	NS
FCGR3A	0.15426	0	NS
MSR1	0.0653461	0	NS
TNF	-0.119283	0	NS
SMC5	-0.0562107	0	NS
SGMS1	-0.0949827	0	NS
RASA3	-0.0727573	0	NS
ARF4	0.0588126	0	NS
TRHDE	0.0540316	0	NS
BAZ1A	-0.0815754	0	NS
CPD	-0.0664447	0	NS
CUX1	-0.0750484	0	NS
LINC00623	-0.0539754	0	NS
ARL6IP5	0.0677861	0	NS
PRR13	-0.0651759	0	NS
ATP5J2	-0.110675	0	NS
SNX8	-0.0745264	0	NS
RPL21P28	-0.0685575	0	NS
HNRNPK	0.0552126	0	NS
6-Mar	-0.0625541	0	NS
HMGB1P5	0.0577677	0	NS
ENSG00000226084	0.0623369	0	NS
TGFBI	0.0697427	0	NS
IGBP1	0.0813168	0	NS
IFI27L2	0.0596603	0	NS
VDR	-0.0580824	0	NS
UMAD1	-0.0544758	0	NS
ENSG00000255872	-0.0572686	0	NS
INTS6	0.0922223	0	NS
STAG2	-0.0718239	0	NS
POU2F1	-0.0608384	0	NS
LAMP1	0.0632407	0	NS
ANKUB1	-0.10929	0	NS
EEPD1	-0.0761653	0	NS
BNIP2	0.0502935	0	NS
RAD51B	-0.107256	0	NS
ITSN2	-0.0703785	0	NS
CDC14A	-0.093729	0	NS
PAN3	-0.0818576	0	NS
ENSG00000284685	-0.0618966	0	NS
FBXL17	-0.0864333	0	NS
CCND3	-0.152395	0	NS
MGST2	-0.0501153	0	NS
HSPA6	-0.181098	0	NS
SMARCC1	-0.0616276	0	NS
RPS6KA3	-0.0957313	0	NS
LIPA	-0.0694898	0	NS
HSPA5	0.146522	0	NS
RPL36A	0.0579221	0	NS
GPHN	-0.0634538	0	NS
ITGAE	-0.0504471	0	NS
PIKFYVE	-0.0536537	0	NS
LARP4	-0.0503818	0	NS
PECAM1	0.056236	0	NS
ATP5L	-0.169356	0	NS
PPIA	-0.0836235	0	NS
HUWE1	-0.0503866	0	NS
PSMA1	-0.0598187	0	NS
RPS18	-0.0629777	0	NS
CD81	0.0852431	0	NS
UBR5	-0.0686293	0	NS
MCL1	0.225924	0	NS
ITCH	-0.0653878	0	NS
ENSG00000213598	-0.0892028	0	NS
TTC28	-0.0538645	0	NS
MS4A4A	-0.0524607	0	NS
GBF1	-0.0631734	0	NS
RPS29	-0.107049	0	NS
USP24	-0.0624312	0	NS
GOLGA4	-0.0618842	0	NS
P4HB	0.0592228	0	NS
PRDX4	0.053283	0	NS
DEPTOR	-0.0505014	0	NS
TNFSF13B	0.0553594	0	NS
MMP7	0.0637725	0	NS
EIF4A3	0.149213	0	NS
CD46	0.0513631	0	NS
TNPO3	-0.0570458	0	NS
MIF	-0.0896653	0	NS
TPI1	0.0547055	0	NS
VIM	0.167742	0	NS
PAPSS2	-0.107456	0	NS
CPEB4	-0.0711995	0	NS
STAT5B	-0.0535247	0	NS
RIPOR2	-0.0959423	0	NS
SLCO2B1	0.0717821	0	NS
PARP8	-0.254956	0	NS
PDE7B	-0.0746109	0	NS
BANK1	-0.0752397	0	NS
KIF13A	-0.0664384	0	NS
SERPINB9	-0.10488	0	NS
RACK1	-0.0641523	0	NS
RPL10A	-0.0612535	0	NS
UQCRQ	0.0519948	0	NS
HS3ST4	-0.0760946	0	NS
USP32	-0.0803915	0	NS
SNHG5	0.0562599	0	NS
CBFB	-0.0556605	0	NS
C11orf31	-0.057057	0	NS
DUSP2	0.231996	0	NS
UHRF2	-0.0501525	0	NS
PDE4B	-0.0570672	0	NS
MIR646HG	-0.0640659	0	NS
KMT2C	-0.0809327	0	NS
CIR1	-0.0898345	0	NS
CELF1	-0.0630631	0	NS
LCP1	0.0821833	0	NS
ABHD15-AS1	0.0557453	0	NS
HIST1H4C	-0.145668	0	NS
ENSG00000274322	0.0549556	0	NS
NEDD8	-0.0534815	0	NS
ASAP1	-0.0919351	0	NS
ENSG00000258311	0.0551838	0	NS
FBXO42	-0.0550694	0	NS
ARID2	-0.0709224	0	NS
FABP3	-0.117186	0	NS
IGKC	1.55192	0	NS
ZDHHC20	-0.0714474	0	NS
IRF4	-0.0541879	0	NS
ST6GAL1	-0.0706464	0	NS
PRKAG2	-0.0983181	0	NS
GPRIN3	-0.0726187	0	NS
IFITM2	0.0628204	0	NS
IL1B	0.199331	0	NS
RPL13A	-0.0905017	0	NS
TPM3	0.0822465	0	NS
MAT2A	0.0876384	0	NS
9-Sep	-0.0634736	0	NS
RGS19	0.0537275	0	NS
SOCS3	0.0930012	0	NS
CHCHD10	-0.0700041	0	NS
VASP	0.0655316	0	NS
SLIRP	0.054563	0	NS
PUM2	-0.0675038	0	NS
ELF1	-0.0591522	0	NS
RERE	-0.117561	0	NS
CES1	-0.0706504	0	NS
NT5C2	-0.0776498	0	NS
JAML	0.0596571	0	NS
CEP85L	-0.0699185	0	NS
THADA	-0.0587903	0	NS
MOB1A	0.050885	0	NS
EEF1B2	-0.069137	0	NS
IRF1	0.194796	0	NS
CHKA	-0.0634619	0	NS
EXT1	-0.0707954	0	NS
AKR1C3	0.0907265	0	NS
FOSL2	-0.0624673	0	NS
ACTR3	0.0589813	0	NS
PHC3	-0.0544575	0	NS
TMEM163	-0.100539	0	NS
MDM2	-0.0594842	0	NS
HMGA1	0.0773136	0	NS
EIF5	0.0686042	0	NS
STIM1	-0.0854008	0	NS
PLEKHA2	-0.0585117	0	NS
CLIP4	-0.094969	0	NS
HDAC4	-0.0595414	0	NS
EPB41L3	-0.0967447	0	NS
UBR2	-0.0616142	0	NS
HLA-DQA2	0.105894	0	NS
ANXA1	0.0937001	0	NS
ARL6IP1	-0.157517	0	NS
TNIK	-0.0578651	0	NS
MT-CO3	-0.318507	0	NS
DIAPH1	-0.0523028	0	NS
GLA	0.159504	0	NS
BORCS5	-0.0957876	0	NS
FBP1	-0.179811	0	NS
ISG15	0.0682135	0	NS
PDIA6	0.0902098	0	NS
RPS6	-0.0836992	0	NS
SH3KBP1	-0.0981766	0	NS
GSTP1	-0.0621505	0	NS
TNRC6B	-0.120367	0	NS
PPP1R15A	0.0842741	0	NS
PELI2	-0.0547913	0	NS
OSBPL3	-0.0628951	0	NS
ENSG00000278996	-0.0672875	0	NS
HIP1	-0.0753719	0	NS
YME1L1	0.0648826	0	NS
ENG	0.0682991	0	NS
CNBP	0.0588798	0	NS
EMP1	0.111141	0	NS
NAAA	0.0602027	0	NS
TBC1D22A	-0.0912057	0	NS
STIM2	-0.0589568	0	NS
EEF1B2P6	-0.0651711	0	NS
CCNY	-0.0613354	0	NS
FOXP1	-0.117676	0	NS
PAM	-0.06873	0	NS
DLEU2	-0.139713	0	NS
GCA	-0.0674745	0	NS
ZNF644	-0.0576609	0	NS
OSM	0.0923619	0	NS
GLDN	-0.100501	0	NS
SLMAP	-0.0565039	0	NS
ENSG00000239470	-0.0601267	0	NS
TRPS1	-0.052485	0	NS
NKTR	-0.059049	0	NS
SLC8B1	-0.0701303	0	NS
ETNK1	-0.0553471	0	NS
ANKH	-0.0664624	0	NS
PID1	-0.0544412	0	NS
ENSG00000225071	-0.0978075	0	NS
ADGRL3-AS1	-0.0567601	0	NS
ENSG00000230979	-0.0954848	0	NS
ATF7IP	-0.0774794	0	NS
M6PR	0.0840477	0	NS
ACER3	-0.0517601	0	NS
TRPC4AP	-0.056007	0	NS
HIF1A	-0.113471	0	NS
TIAM1	-0.0777001	0	NS
SLC9A9	-0.170684	0	NS
EMB	-0.091148	0	NS
XBP1	0.15175	0	NS
FARS2	-0.0526166	0	NS
ENSG00000263809	0.0804495	0	NS
TBL1X	-0.0580017	0	NS
MAPK1	-0.0571827	0	NS
TFRC	-0.058069	0	NS
RPL4	-0.0746187	0	NS
SSH2	-0.0598989	0	NS
PHTF2	-0.0554156	0	NS
RAPGEF6	-0.0516382	0	NS
KLHL29	-0.0915021	0	NS
ATP5B	0.071848	0	NS
THSD4	-0.0501909	0	NS
PNP	0.0775122	0	NS
HLA-DQB2	-0.0688554	0	NS
ANXA5	0.102876	0	NS
GLIPR1	0.0683377	0	NS
RIN3	-0.0710553	0	NS
NR3C1	-0.087063	0	NS
ARAP2	-0.0520732	0	NS
GRAMD1B	-0.0610941	0	NS
BBX	-0.0555536	0	NS
LSM14A	-0.050951	0	NS
RPS20	-0.0557181	0	NS
VTI1A	-0.0786069	0	NS
TTC3	-0.0501025	0	NS
ENSG00000254281	-0.0686872	0	NS
CD52	0.111114	0	NS
HERC4	-0.0866023	0	NS
GNLY	-0.214093	0	NS
IL2RG	-0.0603573	0	NS
NAALADL2	-0.0543355	0	NS
CALR	0.140105	0	NS
ATP6V0C	-0.0723851	0	NS
RPL5	-0.068797	0	NS
PREX1	-0.0616606	0	NS
NFKBIA	0.0985134	0	NS
PALM2-AKAP2	-0.0537985	0	NS
ALDH1A2	-0.0565851	0	NS
WDR70	-0.0505231	0	NS
LRBA	-0.109364	0	NS
GLRX	-0.0721481	0	NS
SERTAD1	-0.0638792	0	NS
CXCL8	0.204867	0	NS
ENSG00000284649	-0.0618841	0	NS
CLASP2	-0.0613231	0	NS
MRC1	-0.0951933	0	NS
CELF2	-0.147786	0	NS
STX4	0.0547192	0	NS
TBC1D14	-0.0978455	0	NS
FCER1A	0.134585	0	NS
COL4A3BP	-0.0565873	0	NS
SYNE1	-0.0887837	0	NS
TUBA1A	0.0857646	0	NS
CCL13	0.0621275	0	NS
IMMP2L	-0.0860788	0	NS
SUPT3H	-0.0582227	0	NS
EXOC4	-0.0766013	0	NS
RNF19A	-0.143754	0	NS
IKZF1	-0.126708	0	NS
AKIRIN2	0.0653805	0	NS
DUSP1	0.285162	0	NS
ACP5	0.0887286	0	NS
CA2	-0.0686338	0	NS
GLTSCR2	-0.0599642	0	NS
FRMD4A	-0.0953561	0	NS
RSRP1	0.0676996	0	NS
CEP128	-0.0533058	0	NS
RAPGEF2	-0.0876498	0	NS
DYM	-0.0556154	0	NS
FUT8	-0.0644675	0	NS
LPP	-0.0704711	0	NS
ENSG00000229119	-0.0659947	0	NS
RALA	-0.0739893	0	NS
FNDC3B	-0.115432	0	NS
IGLC2	1.25471	0	NS
SERPING1	0.205132	0	NS
DISC1	-0.0523232	0	NS
HDAC9	-0.0993063	0	NS
TMEM131L	-0.0793441	0	NS
RBPJ	-0.33756	0	NS
WASHC2A	-0.0582532	0	NS
OXR1	0.0568937	0	NS
ARF5	0.0567001	0	NS
DAB2	0.0537575	0	NS
S100B	-0.128091	0	NS
MRPS6	-0.051999	0	NS
FOXO3	-0.0529109	0	NS
ELMO1	-0.169815	0	NS
INSR	-0.0508099	0	NS
LAP3	0.0581269	0	NS
CDK14	-0.0679278	0	NS
PARP4	-0.0671668	0	NS
ATP8B4	-0.115579	0	NS
SMARCA2	-0.0631947	0	NS
RPL26	-0.300186	0	NS
ARPC1B	0.0801924	0	NS
FAF1	-0.0634515	0	NS
DENND5A	-0.134462	0	NS
RPL3P4	-0.0872318	0	NS
SFTPC	-0.183881	0	NS
SKIL	0.050184	0	NS
TNFSF13	-0.120238	0	NS
ZBTB20	-0.155889	0	NS
PPIB	0.0679029	0	NS
CDKAL1	-0.063587	0	NS
HSPA8	0.0555333	0	NS
STXBP2	-0.0706589	0	NS
DGKI	-0.137057	0	NS
RBMS1	-0.0790238	0	NS
PTPRC	0.057558	0	NS
RPL31	-0.0627152	0	NS
FRYL	-0.0540162	0	NS
ENSG00000227008	-0.0619298	0	NS
FDFT1	-0.0504148	0	NS
RPL6P27	-0.0559318	0	NS
TBC1D9	0.0623739	0	NS
SH3BGRL3	0.0563731	0	NS
PPBP	-0.125634	0	NS
BIRC6	-0.0525532	0	NS
CXCL16	-0.0665059	0	NS
STARD13	-0.0934418	0	NS
SLC2A3	0.136896	0	NS
CCDC200	-0.0726739	0	NS
PDGFC	-0.09247	0	NS
STK4	-0.0792257	0	NS
ENSG00000242299	-0.12204	0	NS
ENSG00000260342	0.0563364	0	NS
CLASP1	-0.0531123	0	NS
GRK3	-0.0908557	0	NS
HSPA1B	0.460522	0	NS
CCNL1	0.0549371	0	NS
FAM172A	-0.0771453	0	NS
FLI1	-0.0644006	0	NS
FAM129A	-0.136654	0	NS
FOLR2	0.0684662	0	NS
HNRNPH1	-0.0550201	0	NS
CCL20	0.17321	0	NS
CD163	-0.0779676	0	NS
CTSC	-0.060169	0	NS
FAM126A	-0.0551483	0	NS
BATF	-0.0517471	0	NS
TREM2	-0.0624398	0	NS
TUBA1B	-0.147141	0	NS
COMMD10	-0.0517401	0	NS
SEMA4D	-0.0575019	0	NS
FMN1	-0.0852762	0	NS
CERS6	-0.0765243	0	NS
FLT1	-0.0666282	0	NS
PLCL2	-0.0753405	0	NS
SPAG9	-0.0541884	0	NS
IL1R2	-0.0624647	0	NS
ETV6	-0.0866535	0	NS
AC090498.1	-0.280413	0	NS
CD59	0.0577337	0	NS
ZFP36	0.27574	0	NS
ATM	-0.0677156	0	NS
USP53	-0.0628964	0	NS
PRKN	-0.0598729	0	NS
CTSD	-0.0954665	0	NS
ENSG00000227081	-0.151394	0	NS
BEST1	-0.0926833	0	NS
CCT5	0.0562959	0	NS
PPM1L	-0.0578192	0	NS
TXNRD1	-0.0609051	0	NS
CD68	-0.116167	0	NS
VAV3	-0.0837675	0	NS
GPATCH8	-0.0624676	0	NS
ZEB2	-0.0913276	0	NS
TTC17	-0.0550912	0	NS
TNFRSF1B	0.0519573	0	NS
BAZ2B	-0.0622196	0	NS
MS4A4E	-0.0601735	0	NS
GAPDH	0.149824	0	NS
PLCG2	-0.0688387	0	NS
ATP9B	-0.0589482	0	NS
SLC8A1	-0.0967406	0	NS
NCF1	0.0888971	0	NS
YPEL5	0.0508215	0	NS
CAMKMT	-0.0584256	0	NS
CXCL2	0.0996501	0	NS
AOAH	-0.154005	0	NS
LMNA	0.10999	0	NS
PSD3	-0.0703961	0	NS
PTGER4	0.0575001	0	NS
CALM2	-0.106583	0	NS
FER	-0.0706905	0	NS
DENND1A	-0.064474	0	NS
ENSG00000256948	-0.0500355	0	NS
SNTB1	-0.0601113	0	NS
FTX	-0.126822	0	NS
RBM47	-0.0632295	0	NS
CSRNP1	0.0628584	0	NS
CD55	0.0804588	0	NS
CTSL	0.110715	0	NS
EPS15	-0.0591739	0	NS
RPS13P2	-0.0570864	0	NS
CXCL5	0.0513761	0	NS
MTCO1P12	-0.0559077	0	NS
MBNL1	-0.102232	0	NS
RPS10	-0.165276	0	NS
ATP5E	-0.106759	0	NS
HLA-DMA	0.104814	0	NS
EXOC6B	-0.0590166	0	NS
IGHA1	0.148647	0	NS
F13A1	-0.302407	0	NS
UBE2E2	-0.0694956	0	NS
VPS13B	-0.0672986	0	NS
CCL17	-0.129425	0	NS
PNRC1	0.0958215	0	NS
GNB2L1	-0.0958395	0	NS
DOCK2	-0.0587988	0	NS
PPP1R15B	0.0532552	0	NS
NFKB1	-0.142255	0	NS
WDR74	-0.0579201	0	NS
STEAP1B	-0.0578164	0	NS
DAPK1	-0.0841127	0	NS
SERINC5	-0.0518399	0	NS
PRKCB	-0.0728012	0	NS
BHLHE40	0.0829599	0	NS
MT-ND4	-0.0858663	0	NS
SERPINB1	0.0803972	0	NS
JAZF1	-0.0650322	0	NS
CXCL1	0.0638406	0	NS
CTSH	0.0596186	0	NS
INSIG1	0.148999	0	NS
CCL18	0.115344	0	NS
FCHSD2	-0.103836	0	NS
LRMDA	-0.141654	0	NS
SRGAP1	-0.0570366	0	NS
CAMK1D	-0.0979482	0	NS
KLF4	0.0698082	0	NS
LY6E	-0.0716896	0	NS
SQSTM1	0.152528	0	NS
ANKRD44	-0.167915	0	NS
C5AR1	0.108183	0	NS
CSF1	0.0511865	0	NS
RAB31	-0.077031	0	NS
TANC2	-0.0742246	0	NS
PRKCA	-0.0558294	0	NS
ITGAX	-0.0747066	0	NS
ATP5G2	-0.0515247	0	NS
HSPA1A	0.403308	0	NS
RAB3D	0.0500499	6.80062	UP
PLXND1	0.0500521	3.14778	UP
HBEGF	0.0501017	6.76469	UP
DBI	0.05016	2.12062	UP
IFI6	0.0504571	7.60411	UP
GALC	0.0504681	3.45142	UP
PPP3R1	0.0504711	12.3596	UP
ENSG00000271949	0.0505145	4.70556	UP
FAM21C	0.0505674	13.396	UP
FLII	0.0507818	4.13135	UP
FAM65B	0.0508266	9.56784	UP
ENSG00000266865	0.0510039	2.51259	UP
LILRA1	0.051082	17.3244	UP
OAZ1	0.0512314	5.22114	UP
MX2	0.0512765	1.49929	UP
SNX17	0.0514593	3.12017	UP
FAM198B	0.0516332	7.84301	UP
CLEC4E	0.051659	2.12206	UP
TLR8	0.051712	5.94426	UP
CSK	0.0517201	2.09975	UP
DFFA	0.0517355	4.63794	UP
ARHGAP4	0.0517531	1.5644	UP
GUSB	0.0518624	2.25836	UP
RPS6KA4	0.0518933	11.9118	UP
PTGS1	0.0519207	3.54059	UP
HK3	0.0520053	3.91536	UP
TMEM87B	0.0521354	8.54541	UP
IRF5	0.0522625	5.56413	UP
GADD45G	0.0523484	8.32137	UP
ADGRE2	0.0524757	2.13851	UP
ATP6V0E1	0.0526602	2.54377	UP
GNAQ	0.0527488	3.62105	UP
GPAA1	0.0528914	7.07676	UP
TRIM69	0.053295	4.98803	UP
HHEX	0.0533405	13.1231	UP
ZDHHC7	0.0533429	4.27211	UP
ZCCHC6	0.0534846	8.99432	UP
FAM20C	0.0537064	2.7597	UP
SETDB2	0.0537477	7.03445	UP
GPD2	0.0538066	1.59485	UP
SMC1A	0.0542111	5.90775	UP
HES1	0.054646	10.2476	UP
UBA1	0.0547365	5.5127	UP
DDX60L	0.0547395	1.9546	UP
SNX27	0.0547775	3.26214	UP
TNS3	0.0551997	2.67013	UP
ST3GAL6	0.0552654	7.35595	UP
EIF5B	0.055413	1.8125	UP
CLMN	0.0554773	10.5014	UP
CTDSP1	0.0555364	3.19623	UP
ENSG00000280114	0.0557925	6.63346	UP
RTN4	0.0558258	3.68624	UP
LTBR	0.0561351	5.19681	UP
HPS1	0.0561358	3.68278	UP
FERMT3	0.0564666	1.67303	UP
LINC00969	0.0566057	18.6339	UP
VIM-AS1	0.0567994	6.14509	UP
SNAI1	0.0568682	5.71178	UP
LGALS9	0.0569864	1.88948	UP
KIAA1033	0.0570722	4.13578	UP
RP11-325F22.2	0.0572321	34.2535	UP
CST6	0.0574655	5.50058	UP
LINC00607	0.0575063	3.12689	UP
DSC2	0.0576268	2.94989	UP
HIST1H2AC	0.0580397	8.22187	UP
TCN2	0.0587395	6.2176	UP
SEMA4A	0.0589168	14.4853	UP
BACH1	0.0590562	7.29043	UP
RELT	0.0592218	4.33113	UP
PLXNC1	0.0594443	8.88297	UP
HOOK2	0.0596667	5.3408	UP
GAS6	0.0596863	12.1227	UP
HIST1H2BD	0.0598945	13.5919	UP
MATR3.1	0.0599324	16.9022	UP
FNIP1	0.0600484	9.90198	UP
SLC36A1	0.0602246	16.8559	UP
NUP62	0.0605826	20.3736	UP
RP11-796E2.4	0.060692	12.3072	UP
ENSG00000223725	0.0610356	10.8354	UP
CHD9	0.0611249	9.70138	UP
GALM	0.0614431	4.31452	UP
FCER1G	0.061701	5.99863	UP
EIF4H	0.0617305	2.05344	UP
ENSG00000271913	0.0617995	6.57374	UP
ACTG1	0.0618417	1.88346	UP
NRP1	0.0620835	13.265	UP
RP5-1171I10.5	0.0622104	14.424	UP
ENSG00000255723	0.0625425	3.38636	UP
CTSA	0.0626251	6.20816	UP
BLOC1S6	0.0627006	2.56503	UP
IMPDH1	0.0629901	7.32314	UP
TPD52L2	0.0632589	6.15884	UP
FCHO2	0.0633725	10.7854	UP
ZNF106	0.0634272	3.86305	UP
B3GNT2	0.0634377	3.6578	UP
GTF2H2	0.0634564	14.0807	UP
DAZAP2	0.0635239	3.46825	UP
CD163L1	0.0637274	2.48236	UP
PRKCD	0.0640051	7.58969	UP
MYD88	0.0643014	1.60826	UP
RALGDS	0.0645977	8.65114	UP
HS2ST1	0.0646402	4.486	UP
MTO1	0.0648018	14.4286	UP
DYSF	0.0650044	18.2374	UP
RPN1	0.0650154	3.84645	UP
AOC3	0.0651672	9.33451	UP
ADA2	0.065211	2.12042	UP
PDLIM7	0.0652357	6.13319	UP
CALM3	0.0655594	9.38677	UP
APOOL	0.065585	17.463	UP
B2M	0.0657688	11.6271	UP
TMEM123	0.0660162	4.49705	UP
ODF3B	0.0660522	10.1809	UP
MVP	0.0662251	8.19921	UP
RABGEF1	0.0663259	31.6268	UP
ATP5MC1	0.0665081	2.38023	UP
CD300C	0.0665959	6.97452	UP
NFE2L3	0.066669	1.48028	UP
YWHAG	0.0667144	7.15189	UP
UBE2J1	0.0667939	4.11247	UP
SERPINA1	0.0669533	15.6845	UP
NUTF2	0.0669619	2.68187	UP
NFKB2	0.0672457	20.4539	UP
TMEM109	0.0673002	5.5415	UP
SCHLAP1	0.0674937	1.93019	UP
DDAH2	0.067514	1.44536	UP
MTHFD2	0.0676126	4.59036	UP
FKBP2	0.0676318	3.30121	UP
CTNNA1	0.0676343	3.98843	UP
ACP2	0.0678118	6.73475	UP
LINC01220	0.067834	56.6852	UP
AMPD3	0.0679275	9.20297	UP
CCR2	0.0679302	33.0221	UP
ARRB1	0.0681455	8.16749	UP
SON	0.0681776	1.87354	UP
C1orf122	0.0685772	3.50432	UP
AC058791.1	0.0686476	19.6036	UP
RCAN1	0.0690617	10.4305	UP
CCSER1	0.0691865	3.72047	UP
SIGLEC9	0.0694817	11.8379	UP
EIF4G1	0.0694827	8.61823	UP
PLP2	0.0696375	2.55406	UP
IL6ST	0.0698357	2.4793	UP
ITGA4	0.0700531	1.58791	UP
MAPKAP1	0.0704757	6.9486	UP
GABARAP	0.0707095	2.73099	UP
RNF213	0.0709183	8.18058	UP
LINC00536	0.0709582	126.903	UP
DMXL2	0.0710043	7.78148	UP
POLG2	0.0712436	16.7426	UP
PROCR	0.0713307	12.4857	UP
GNB4	0.0715068	8.3774	UP
PVRL2	0.0715973	21.7756	UP
EEF2	0.0716863	8.99889	UP
TRAM1	0.0718772	3.00994	UP
CNN2	0.0720788	1.92562	UP
PLBD1	0.0720975	2.83864	UP
S100A6	0.0723366	2.8882	UP
TMEM165	0.0726636	2.5988	UP
MAPKAPK3	0.0730588	8.63153	UP
SDCBP	0.0734252	2.36048	UP
ZFHX4-AS1	0.0735076	53.7426	UP
NDUFC2-KCTD14	0.073849	5.42904	UP
SH3BP2	0.073884	12.1131	UP
PRCP	0.0739875	1.79304	UP
TLR1	0.0741038	12.391	UP
ADAM10	0.0742841	6.14872	UP
TMBIM6	0.0744554	3.27011	UP
SPHK1	0.074598	16.0401	UP
SMIM25	0.074848	2.31646	UP
ASAH1	0.0753545	2.23841	UP
TYROBP	0.0753968	18.917	UP
ATP5MPL	0.0755329	1.39892	UP
MEMO1	0.0763236	11.9385	UP
TBCAP1	0.0764476	4.73207	UP
ZNF385A	0.0765352	4.39274	UP
RRBP1	0.0767211	5.53139	UP
CPPED1	0.0767563	6.18994	UP
EPSTI1	0.0768113	10.3782	UP
LYN	0.0769049	7.40479	UP
PTTG1IP	0.0770547	4.64515	UP
ANXA2	0.0770687	3.4129	UP
HNRNPDL	0.0772362	3.28246	UP
SLAMF7	0.0773401	10.5726	UP
WAS	0.0774159	1.70104	UP
ITGAM	0.0774799	7.67173	UP
CD4	0.0781055	5.7728	UP
CECR1	0.0783288	2.58447	UP
FAM105A	0.0783862	11.5787	UP
CALM1	0.0786838	1.92329	UP
ATP5ME	0.0788799	7.44094	UP
ENSG00000272211	0.0790583	3.44896	UP
TMED9	0.0791419	7.45397	UP
SF3B1	0.0792227	3.45871	UP
CD40	0.0793118	4.37413	UP
MFSD1	0.0795078	6.33126	UP
TAP1	0.0798632	6.65798	UP
COLGALT1	0.0802206	7.12327	UP
TAPBP	0.0803856	2.96123	UP
FUS	0.0807689	1.9126	UP
SCARB2	0.0808104	7.39265	UP
MYOF	0.0808308	9.128	UP
SLC2A6	0.0809839	23.6741	UP
FGR	0.0818359	2.55811	UP
1-Mar	0.0818375	17.9183	UP
WDR1	0.082292	5.34715	UP
HIST2H2AA4	0.0823968	4.44405	UP
RRP12	0.0824798	3.3729	UP
PLEKHO1	0.0837966	16.7646	UP
VAMP5	0.0839185	1.96756	UP
PRKAR1A	0.083969	5.04947	UP
SNORD3B-2	0.0840727	48.4039	UP
SLAMF8	0.0841246	11.566	UP
CD93	0.0842302	9.40428	UP
CD300E	0.0844357	6.60039	UP
NEDD8-MDP1	0.084565	2.17851	UP
SH3RF3	0.0846769	7.419	UP
NAIP	0.0848511	22.4847	UP
POLR2L	0.0848669	5.46655	UP
LILRA6	0.0856595	25.2649	UP
PIM3	0.0856893	3.87803	UP
ENSG00000234261	0.0861606	12.6813	UP
IGFBP2	0.08651	7.05582	UP
ENSG00000284292	0.0865403	2.78417	UP
FAM49B	0.0865436	12.4309	UP
SLC37A2	0.0865472	20.5461	UP
SLC25A3	0.0868015	4.69006	UP
PVT1	0.0868277	8.30225	UP
DPP7	0.0869452	8.75778	UP
TMSB4X	0.0872192	10.5142	UP
NME1-NME2	0.0881231	2.04707	UP
SRPRA	0.0886942	12.4582	UP
SOX4	0.0893229	15.818	UP
H2AFY	0.0895172	7.63786	UP
RAB24	0.0903304	7.99826	UP
UBE2D1	0.0905019	12.5865	UP
LILRA2	0.0905716	15.792	UP
P2RY13	0.0906088	5.0263	UP
POU2F2	0.090683	15.3454	UP
P2RX7	0.0916903	23.5595	UP
LINC00657	0.0917643	13.3447	UP
FLOT1	0.0920372	7.4153	UP
ZSWIM4	0.0924	4.04214	UP
HNRNPU-AS1	0.0926475	26.0954	UP
LTA4H	0.0934914	7.88528	UP
SV2C	0.0936106	5.24897	UP
NPC2	0.0942036	20.516	UP
C10orf90	0.0943443	140.948	UP
GNS	0.0947159	4.26698	UP
NCOA4	0.0947428	13.2829	UP
CSF3R	0.0947511	10.9403	UP
ARL5B	0.0950841	7.58399	UP
MLEC	0.0951505	13.4643	UP
CAPN2	0.0955526	8.49884	UP
NCF2	0.0956407	1.96777	UP
RPL21P75	0.0956508	8.47268	UP
LGALS1	0.0961883	6.79194	UP
SLC20A1	0.0962774	12.6342	UP
TRIB1	0.0969054	14.9651	UP
ACSL1	0.0971879	6.38908	UP
ENSG00000280441	0.0972294	18.1001	UP
DDX5	0.0975118	12.0396	UP
SNHG15	0.0975326	2.03033	UP
RNH1	0.0985088	10.1811	UP
LAPTM5	0.0987151	10.2573	UP
RNASE1	0.0987245	1.51743	UP
EIF1AX	0.0990317	18.1819	UP
CXorf21	0.0992676	7.67573	UP
CORO1A	0.0993602	4.3422	UP
MMP14	0.0996498	15.5546	UP
CDC42	0.0997591	8.97396	UP
SLC3A2	0.0999333	5.88853	UP
CIRBP	0.10011	16.6099	UP
KCTD12	0.100324	8.55253	UP
LGALS2	0.100479	11.4779	UP
TPP1	0.100566	12.7184	UP
BOLA2B	0.100701	3.02193	UP
SPRED1	0.100809	18.7755	UP
ENSG00000275757	0.101081	27.5581	UP
C3orf58	0.101582	17.9641	UP
H1F0	0.101597	20.4433	UP
CAPG	0.101899	17.0754	UP
GAA	0.102204	10.7556	UP
ASGR1	0.102446	18.7531	UP
GRB2	0.102506	10.5819	UP
NRROS	0.10264	22.0791	UP
S100A4	0.102866	7.26087	UP
CREB5	0.103119	19.5834	UP
ARF6	0.103187	14.6766	UP
ENSG00000264772	0.104006	6.79534	UP
ENSG00000249141	0.104197	6.47249	UP
SLC10A1	0.104233	75.5114	UP
CHI3L1	0.104532	18.1416	UP
MARCKSL1	0.104603	6.83108	UP
ACADVL	0.104674	9.56897	UP
AQP9	0.104839	5.15111	UP
MT-ND5	0.105193	20.117	UP
IL17RA	0.105252	17.1856	UP
WFDC21P	0.105545	28.92	UP
RHOC	0.1067	7.77033	UP
MCTP1	0.107367	5.63499	UP
ANKDD1A	0.107777	13.4549	UP
TNNT1	0.108225	101.645	UP
RASSF4	0.108719	3.44015	UP
C3AR1	0.109321	10.9183	UP
ATP1A1	0.109472	10.7077	UP
RNF130	0.109478	10.9509	UP
SAMHD1	0.109813	10.6487	UP
EIF4G2	0.109862	8.70628	UP
IFNGR2	0.110384	13.3307	UP
LHFPL2	0.110464	12.0884	UP
APLP2	0.110728	10.3505	UP
FAM26F	0.111206	3.16273	UP
LEPROT	0.111475	18.0856	UP
TNFAIP2	0.111906	5.53115	UP
GNB2	0.112108	14.8198	UP
HLA-DRB6	0.11272	31.4071	UP
LILRA5	0.113703	18.7816	UP
YWHAZ	0.114123	12.9847	UP
MAML2	0.114146	6.77302	UP
ENSG00000249240	0.114149	15.2369	UP
ENSG00000253295	0.11461	75.3128	UP
SLC38A2	0.114687	10.1734	UP
TNFSF12-TNFSF13	0.11524	8.27559	UP
IL10RA	0.115253	9.69231	UP
IL4I1	0.115439	19.9721	UP
LRP1	0.115928	14.7327	UP
PLAU	0.115962	2.81091	UP
PLEC	0.118179	15.4206	UP
FPR1	0.118252	10.1421	UP
ADAP2	0.118349	16.0085	UP
TCIRG1	0.119364	10.4081	UP
IQCN	0.119485	41.1458	UP
CYFIP1	0.119851	18.5426	UP
WSB1	0.120037	2.37183	UP
APP	0.120151	28.1579	UP
CCR1	0.120323	18.1949	UP
AP1S2	0.12116	3.64614	UP
NABP1	0.121253	7.61637	UP
NCL	0.121934	11.621	UP
ENSG00000251634	0.122247	32.352	UP
C9	0.122309	3.87139	UP
H3F3B	0.122418	8.35091	UP
NIPA2	0.122571	24.4032	UP
ATF5	0.122585	14.7232	UP
ATP5MG	0.122948	7.21324	UP
TAGLN2	0.123011	4.03858	UP
IFNGR1	0.123123	5.80903	UP
GSN	0.1233	10.8252	UP
SLC43A3	0.124313	27.2396	UP
ENSG00000276216	0.124526	33.3743	UP
TNFSF10	0.125115	14.5669	UP
TGOLN2	0.125443	19.3	UP
PLXDC2	0.126031	22.2795	UP
RNVU1-19	0.126036	64.6784	UP
HM13	0.126587	12.0654	UP
ZYX	0.126623	15.9017	UP
SYK	0.126761	30.4132	UP
NAF1	0.127016	9.57633	UP
MPEG1	0.127157	17.4181	UP
DSE	0.127308	7.3836	UP
ENSG00000273269	0.127455	5.95656	UP
HLA-DOA	0.127811	11.9436	UP
RIN2	0.128397	29.8393	UP
DPYD	0.128457	40.8379	UP
CD84	0.128498	13.8391	UP
LRRC25	0.128528	27.3539	UP
GPX1	0.12907	14.766	UP
VMP1	0.129224	8.51174	UP
LILRB3	0.129366	22.467	UP
SPI1	0.129474	16.3319	UP
MITF	0.130912	4.42307	UP
PRH1	0.131129	28.797	UP
ENSG00000260729	0.131713	12.0207	UP
TLN1	0.131827	11.21	UP
CD36	0.132675	22.9287	UP
LINC02296	0.13313	81.1328	UP
FYB	0.133163	1.77086	UP
CANX	0.134707	12.7223	UP
IFITM10	0.134741	3.76035	UP
ERCC1	0.135786	9.40421	UP
NDUFA13	0.136544	30.1395	UP
ICAM1	0.136908	13.2249	UP
FPR3	0.137131	8.4525	UP
PTPRE	0.138472	13.2133	UP
NINJ1	0.138951	16.172	UP
LIMD2	0.139052	19.4742	UP
AHR	0.141132	17.0851	UP
LILRB1	0.141795	23.6744	UP
ELOB	0.14238	4.93887	UP
RP11-124N14.3	0.142747	79.4145	UP
CYBA	0.143107	38.0852	UP
ACTB	0.144843	14.5899	UP
ENSG00000248993	0.145128	12.5946	UP
ENSG00000173727	0.145607	12.3838	UP
ENSG00000269242	0.147109	19.9232	UP
CFP	0.147288	17.9914	UP
PTAFR	0.147847	14.503	UP
CTSZ	0.14793	4.79895	UP
ILF3-AS1	0.148053	28.0764	UP
DDX3X	0.14852	27.8374	UP
PTX3	0.150116	26.5273	UP
GBP1	0.150447	1.80687	UP
HLA-DPB1	0.153931	14.7972	UP
HNRNPA2B1	0.155119	10.2485	UP
TEX14	0.155925	12.8741	UP
CST3	0.156093	10.1964	UP
ENSG00000250349	0.156818	16.2638	UP
AIF1	0.15698	19.3247	UP
CTSS	0.158476	21.7929	UP
PLEKHG2	0.159076	18.0208	UP
RPS4X	0.159483	38.3912	UP
CPVL	0.161065	4.2697	UP
PPIF	0.161109	10.0763	UP
HSP90AB1	0.162982	8.39731	UP
ATP5F1E	0.163115	15.8086	UP
CLEC10A	0.163839	10.8788	UP
ENSG00000268173	0.163848	6.45915	UP
PEA15	0.165629	13.3584	UP
PTCD1	0.165788	15.0092	UP
CLEC5A	0.166225	13.2277	UP
RAP2B	0.166776	39.0419	UP
DUSP6	0.16697	27.6175	UP
CLEC7A	0.16722	17.6272	UP
VCAN	0.167588	1.36068	UP
NOP10	0.168035	29.3152	UP
ENSG00000267059	0.16913	15.8095	UP
PDIA3	0.174677	12.8136	UP
ZFP36L1	0.178987	8.69691	UP
SSR4	0.179646	1.4552	UP
S100A12	0.180313	14.9858	UP
PKM	0.181992	35.1034	UP
HSP90B1	0.182622	16.8599	UP
GPNMB	0.183148	11.712	UP
C10orf54	0.183892	25.8492	UP
LILRB4	0.184551	35.5061	UP
ABCA1	0.184957	20.6253	UP
KLF10	0.184968	55.1032	UP
NAMPT	0.186022	23.8456	UP
MYADM	0.189239	7.10443	UP
IGSF6	0.192205	22.8701	UP
XIST	0.193674	300	UP
TWISTNB	0.194232	11.2509	UP
PLD3	0.195593	34.9432	UP
SNX10	0.196173	7.11336	UP
S100A10	0.198981	6.86339	UP
GRN	0.199932	21.8702	UP
STAT1	0.204048	28.6728	UP
CD74	0.204423	13.8164	UP
FLNA	0.204597	35.3311	UP
CDKN1A	0.205051	8.27303	UP
TCOF1	0.205395	32.4418	UP
IER2	0.205418	45.6229	UP
ENSG00000284194	0.206169	16.0072	UP
CTSB	0.209508	42.1844	UP
ALCAM	0.210649	27.9279	UP
BCL2A1	0.211524	14.1527	UP
LINC00936	0.211616	44.4059	UP
IFI30	0.212998	6.22865	UP
LILRB2	0.213884	27.9177	UP
KLF6	0.214099	17.642	UP
UBC	0.214944	19.7971	UP
LGMN	0.21668	20.2025	UP
DEFB1	0.218484	16.8003	UP
HLA-E	0.221749	40.6359	UP
HLA-DPA1	0.224783	23.441	UP
HLA-DRA	0.225726	24.0788	UP
MYO1E	0.228027	22.7577	UP
CSF1R	0.231401	30.9062	UP
IFRD1	0.231617	30.1275	UP
HNRNPU	0.237187	31.7299	UP
NFKBIZ	0.237862	13.6756	UP
HLA-B	0.238913	106.878	UP
COTL1	0.241245	6.12691	UP
S100A9	0.242737	4.24805	UP
CD14	0.244368	24.7055	UP
CRIP1	0.24632	2.97005	UP
MARCKS	0.246699	68.6656	UP
JUNB	0.248639	7.79681	UP
IFITM3	0.249284	18.8175	UP
ITGB2	0.250518	54.3275	UP
CTD-3252C9.4	0.254836	73.1117	UP
C15orf48	0.256175	6.24613	UP
SGK1	0.258006	2.08837	UP
HLA-C	0.258314	67.7801	UP
TNFAIP6	0.260626	26.7227	UP
GEM	0.262235	12.8979	UP
MAFB	0.263019	43.2896	UP
CCL4L2	0.264091	11.1212	UP
CCL7	0.26667	21.2367	UP
TPRG1	0.266872	47.1372	UP
AHNAK	0.269167	56.8145	UP
ENSG00000250644	0.270423	15.4525	UP
BTG2	0.273507	3.51294	UP
EMP3	0.27381	54.355	UP
PLEK	0.274815	35.7662	UP
HLA-DQA1	0.277399	27.2441	UP
PLAUR	0.287276	8.46424	UP
RGS2	0.293192	4.8241	UP
PCBP1	0.296048	14.9569	UP
ENSG00000253736	0.296126	39.0993	UP
GADD45B	0.301716	31.9555	UP
SELK	0.302792	6.61303	UP
HLA-DQB1	0.306424	40.143	UP
CCL4	0.312261	9.6822	UP
TIMP1	0.312802	15.2434	UP
HLA-A	0.316418	85.4569	UP
APOBEC3A	0.321326	47.4002	UP
KCNMA1	0.322179	16.06	UP
JCHAIN	0.322562	14.261	UP
HLA-DRB1	0.323978	33.3772	UP
JUN	0.337915	65.841	UP
MT-RNR1	0.340547	32.2179	UP
FOSB	0.343288	15.929	UP
MARCO	0.363227	22.7449	UP
TYMP	0.3645	9.41012	UP
SOD2	0.366755	53.4945	UP
IFI27	0.367024	17.6035	UP
LYZ	0.36955	42.5539	UP
FGL2	0.370599	18.4978	UP
RBKS	0.380278	74.8322	UP
CFD	0.393825	32.503	UP
S100A8	0.39704	26.9359	UP
IER3	0.404008	25.3228	UP
IL1RN	0.406662	7.2839	UP
HLA-DRB5	0.407188	47.1807	UP
CHMP1B	0.410018	25.0154	UP
CYBB	0.432158	8.84253	UP
CD83	0.435971	25.8441	UP
PSAP	0.436216	146.107	UP
FN1	0.441209	54.0419	UP
NR4A2	0.481677	10.8033	UP
ATF3	0.496081	8.48888	UP
CCL3L3	0.540521	65.3311	UP
HBB	0.553059	54.3002	UP
FCN1	0.58447	48.0828	UP
FOS	0.598815	36.211	UP
CES1P1	0.609777	45.5673	UP
NR4A1	0.640057	52.2115	UP
CCL3	0.661358	43.8446	UP
CCL2	1.00296	63.4496	UP
IGHG1	1.15561	1.52569	UP
IGHG3	1.5901	10.7142	UP
IGHG4	1.78775	13.5403	UP
RPS4Y1	-1.4472	300	DOWN
TTTY14	-0.903091	300	DOWN
ENSG00000279483	-0.846364	59.9124	DOWN
LINC00278	-0.844359	300	DOWN
UTY	-0.680709	300	DOWN
SLC16A10	-0.671952	97.7156	DOWN
MT-TV	-0.590286	107.622	DOWN
THBS1	-0.563822	129.103	DOWN
MIR4300HG	-0.553652	215.46	DOWN
MTND4P12	-0.535636	66.0495	DOWN
SYTL3	-0.52698	69.2331	DOWN
SIK3	-0.494197	113.933	DOWN
MT-TE	-0.474753	54.3976	DOWN
FABP4	-0.473282	13.4488	DOWN
MTCO1P40	-0.470391	42.3612	DOWN
ENSG00000225616	-0.450781	116.443	DOWN
RPS23	-0.439196	78.9454	DOWN
FTLP3	-0.437897	2.5234	DOWN
DDX3Y	-0.436434	300	DOWN
CCL5	-0.432232	8.13913	DOWN
HSPB1	-0.417946	35.6125	DOWN
RPL17	-0.405377	1.58016	DOWN
CRYBG1	-0.403904	25.8375	DOWN
RPS26	-0.403511	68.8662	DOWN
ENSG00000268083	-0.395589	44.4149	DOWN
CHIT1	-0.394864	2.0855	DOWN
EIF1AY	-0.393597	300	DOWN
SIPA1L1	-0.392343	42.1175	DOWN
INHBA	-0.384782	43.2806	DOWN
PDE8A	-0.374157	77.4687	DOWN
RPL30	-0.373561	31.857	DOWN
PDE4D	-0.372625	48.5249	DOWN
IL32	-0.372264	17.9547	DOWN
PHF20	-0.371897	102.344	DOWN
RPL13AP5	-0.368849	66.6512	DOWN
LINC-PINT	-0.365304	16.7825	DOWN
MT-TP	-0.365127	70.8964	DOWN
PITPNC1	-0.361735	36.3027	DOWN
ATP1B3	-0.359112	28.5379	DOWN
ENSG00000240040	-0.356152	15.8832	DOWN
GCHFR	-0.354264	40.8934	DOWN
MT-TQ	-0.347994	75.3752	DOWN
SCGB1A1	-0.341517	10.5822	DOWN
OOEP	-0.34124	77.8075	DOWN
LINC01619	-0.340434	21.4602	DOWN
UBB	-0.328311	3.16182	DOWN
ALOX5AP	-0.323255	23.062	DOWN
TPT1	-0.320929	140.363	DOWN
FYN	-0.3185	21.0414	DOWN
ENSG00000257322	-0.317598	32.7322	DOWN
CSF2RA	-0.316715	46.5883	DOWN
CNOT6L	-0.315654	16.3632	DOWN
FNBP1	-0.313635	50.0505	DOWN
UBASH3B	-0.311821	61.4406	DOWN
MTND1P23	-0.311703	31.3505	DOWN
STAT4	-0.310278	76.3397	DOWN
LINC00513	-0.303213	39.5641	DOWN
HMGN2	-0.30155	18.844	DOWN
BAIAP2L1	-0.298973	62.4166	DOWN
CD99	-0.295764	103.777	DOWN
MMP19	-0.294913	25.34	DOWN
CMIP	-0.294783	50.2003	DOWN
NKG7	-0.294014	6.26479	DOWN
ENSG00000232037	-0.288273	19.5349	DOWN
GK	-0.287518	18.1218	DOWN
IQGAP2	-0.287406	20.1592	DOWN
SAMSN1	-0.28307	48.4861	DOWN
CRADD	-0.282641	26.2392	DOWN
STMN1	-0.282379	18.2345	DOWN
RETN	-0.281008	1.79339	DOWN
AKAP13	-0.278042	31.3284	DOWN
TOB1	-0.277382	15.0951	DOWN
EVL	-0.275905	69.2132	DOWN
CEMIP2	-0.274868	6.00028	DOWN
RPL23A	-0.274552	28.607	DOWN
PPARG	-0.273857	3.30169	DOWN
ANKRD28	-0.2726	18.4851	DOWN
DENND4A	-0.272587	25.6521	DOWN
RPL41	-0.271174	36.307	DOWN
RPL10P16	-0.268628	45.8993	DOWN
RASA1	-0.268399	32.1368	DOWN
RPS2P5	-0.268156	34.7039	DOWN
MAP2K1	-0.267809	51.3628	DOWN
CMSS1	-0.266323	16.1113	DOWN
MAMLD1	-0.265408	51.7739	DOWN
USP9Y	-0.262715	238.63	DOWN
HMOX1	-0.261017	3.41562	DOWN
ESYT2	-0.260804	36.4454	DOWN
SLC35F1	-0.258707	58.3134	DOWN
SLC27A4	-0.258603	9.20481	DOWN
SNX9	-0.254607	16.7177	DOWN
ZFY	-0.254021	238.607	DOWN
CYTH1	-0.253311	34.0006	DOWN
RPL7P1	-0.253155	36.5173	DOWN
MTATP6P1	-0.252057	13.0827	DOWN
PRKCH	-0.251911	15.7058	DOWN
FGD4	-0.251845	14.7573	DOWN
JARID2	-0.251665	12.8071	DOWN
EEF1A1P5	-0.250013	4.1371	DOWN
CBLB	-0.248887	10.1293	DOWN
AREG	-0.248185	47.0784	DOWN
ZNF331	-0.247372	4.54213	DOWN
FOXN3	-0.247254	8.36188	DOWN
ELL2	-0.247065	17.7127	DOWN
BAG3	-0.244735	24.6572	DOWN
ZC3HAV1	-0.243376	15.7383	DOWN
CDC42SE2	-0.240238	13.9099	DOWN
FBXO34	-0.239487	43.7568	DOWN
RHOH	-0.238729	41.0262	DOWN
GNG2	-0.237004	10.8612	DOWN
DNMBP	-0.236801	39.3582	DOWN
ENSG00000229267	-0.2353	13.9485	DOWN
RSF1	-0.23508	27.6721	DOWN
ATP13A3	-0.23393	26.6958	DOWN
CXCL3	-0.232404	21.0259	DOWN
RAB7A	-0.231581	16.3271	DOWN
PPP2R5C	-0.231089	19.213	DOWN
ANKRD11	-0.23062	33.4616	DOWN
TCEB2	-0.230183	2.54011	DOWN
UBE2R2	-0.227719	47.3596	DOWN
MYL6B	-0.227266	26.2041	DOWN
ATP10A	-0.225143	2.65506	DOWN
ITK	-0.224728	39.5078	DOWN
AGPAT4	-0.224132	38.3345	DOWN
RPS23P8	-0.223174	21.4839	DOWN
CD247	-0.219877	24.8986	DOWN
FTH1P2	-0.218947	30.1414	DOWN
CD69	-0.218921	9.60959	DOWN
FTH1P8	-0.21862	8.91243	DOWN
CCDC30	-0.218052	23.784	DOWN
ENSG00000218426	-0.217488	58.1452	DOWN
SDS	-0.217459	17.3066	DOWN
SIK2	-0.217052	23.02	DOWN
SMCHD1	-0.216633	5.2616	DOWN
APOO	-0.214932	56.5751	DOWN
ARHGAP15	-0.214679	4.04395	DOWN
ARHGAP26	-0.21317	10.9596	DOWN
ENSG00000253859	-0.212614	13.3939	DOWN
FMNL2	-0.212549	2.36629	DOWN
SKAP1	-0.212522	19.8401	DOWN
MTCO2P12	-0.211764	1.56651	DOWN
AGO2	-0.21161	54.4269	DOWN
SVIL	-0.211423	14.2605	DOWN
NEDD9	-0.211267	35.4463	DOWN
ABHD5	-0.210447	23.4859	DOWN
RAB8B	-0.210227	35.9636	DOWN
FKBP5	-0.209311	2.99535	DOWN
RPL15P3	-0.209233	19.2088	DOWN
SLC25A6	-0.208688	64.1873	DOWN
USP36	-0.208512	17.1788	DOWN
ADIPOR2	-0.207	33.6311	DOWN
PIP4K2A	-0.206655	12.7703	DOWN
H2AFZ	-0.206616	6.858	DOWN
PCNX1	-0.206301	11.9492	DOWN
ENSG00000273319	-0.206012	29.6534	DOWN
ARL15	-0.205898	12.7044	DOWN
LDLRAD4	-0.205574	2.68544	DOWN
ATP2B1	-0.204847	24.6189	DOWN
MYO9B	-0.204775	26.1256	DOWN
MSI2	-0.204709	30.5125	DOWN
SEC14L1	-0.204475	21.7002	DOWN
PDE3B	-0.204017	5.50529	DOWN
RAPGEF1	-0.20354	18.0898	DOWN
RPS27	-0.203287	16.5113	DOWN
BACH2	-0.202899	22.2778	DOWN
ZFAND3	-0.202696	19.5784	DOWN
SYNE2	-0.2022	30.419	DOWN
ENSG00000218175	-0.201076	20.0965	DOWN
RHOQ	-0.201014	23.4956	DOWN
ACSL4	-0.200632	6.79973	DOWN
RPS28P7	-0.200233	4.93452	DOWN
AUTS2	-0.19899	22.6776	DOWN
HSPE1	-0.198575	17.5284	DOWN
PIK3R5	-0.198418	9.07985	DOWN
CHCHD3	-0.19784	23.9073	DOWN
MYL12A	-0.197519	22.0655	DOWN
ZSWIM6	-0.197353	16.8113	DOWN
CRIP1P4	-0.196909	21.0595	DOWN
MACC1	-0.195607	12.6058	DOWN
EEF1A1	-0.195489	9.01033	DOWN
P4HA1	-0.194429	7.52501	DOWN
MGAT5	-0.193816	5.81805	DOWN
ZFAND2A	-0.193576	14.7967	DOWN
SARNP	-0.191827	23.5891	DOWN
NUP98	-0.189804	22.4207	DOWN
B4GALT5	-0.189447	15.5323	DOWN
FTH1P10	-0.186747	44.1379	DOWN
MANBA	-0.186656	12.8707	DOWN
TMEM52B	-0.186607	16.6413	DOWN
ENSG00000273112	-0.18644	7.46284	DOWN
HIPK2	-0.186424	8.69512	DOWN
COLEC12	-0.186214	14.2423	DOWN
PDK4	-0.186094	10.1769	DOWN
SSBP2	-0.185639	9.41192	DOWN
RAP1B	-0.185633	39.6662	DOWN
ARID5B	-0.185352	17.1516	DOWN
UBE2H	-0.184897	27.238	DOWN
GNA13	-0.184566	31.458	DOWN
RFX2	-0.184541	28.7373	DOWN
ETS1	-0.184492	25.1761	DOWN
RNF149	-0.183876	45.1372	DOWN
GAB2	-0.183626	13.3997	DOWN
RPL37	-0.183429	34.9682	DOWN
KIF13B	-0.182407	8.4622	DOWN
PCOLCE2	-0.182003	37.9673	DOWN
TMSB4XP8	-0.181826	55.1842	DOWN
PRKY	-0.181761	144.93	DOWN
RBP4	-0.181618	5.49664	DOWN
IRAK3	-0.181206	9.22396	DOWN
IL7R	-0.180627	20.5307	DOWN
MT-TL1	-0.180599	73.7829	DOWN
RPS21	-0.180001	30.6006	DOWN
NEAT1	-0.179735	9.37156	DOWN
CD3E	-0.179379	28.5355	DOWN
HN1	-0.179298	16.9568	DOWN
RND3	-0.179092	26.074	DOWN
MALT1	-0.178344	31.0133	DOWN
RASAL2	-0.177964	25.5475	DOWN
NFAT5	-0.177414	14.3519	DOWN
ATXN1	-0.177165	4.26994	DOWN
EEF1A1P11	-0.176897	75.8802	DOWN
APOC1	-0.17661	6.22799	DOWN
XYLT1	-0.176531	9.08185	DOWN
MBNL2	-0.175971	20.0819	DOWN
ZHX2	-0.175736	32.7147	DOWN
CST7	-0.175681	19.3655	DOWN
PSME4	-0.175505	7.71631	DOWN
SUMO2	-0.175281	8.58512	DOWN
PELI1	-0.174986	8.47514	DOWN
SH3BP5	-0.174391	31.0133	DOWN
RPL9P9	-0.173856	3.57217	DOWN
PPP1R16B	-0.173381	22.8105	DOWN
PFKFB3	-0.172976	2.86248	DOWN
LRRFIP1	-0.172849	17.2171	DOWN
FOXO1	-0.171539	14.5711	DOWN
BRAF	-0.171428	19.2785	DOWN
ENSG00000235979	-0.17109	1.51921	DOWN
JUND	-0.170518	30.6244	DOWN
INPP5A	-0.17044	37.7254	DOWN
ANK3	-0.169977	19.9	DOWN
ZNF609	-0.16975	12.6198	DOWN
RPL41P1	-0.169564	48.6392	DOWN
KMT2E	-0.168708	22.6767	DOWN
GPCPD1	-0.16864	3.83262	DOWN
ENSG00000146677	-0.168283	24.3431	DOWN
TDRD3	-0.168254	21.2449	DOWN
SMG1P4	-0.167791	26.4591	DOWN
HSPD1	-0.165675	11.5337	DOWN
CREM	-0.165609	15.8666	DOWN
PPP6R3	-0.165471	19.8613	DOWN
DOCK11	-0.165377	8.82644	DOWN
PBX4	-0.165235	17.809	DOWN
PPDPF	-0.165235	9.59297	DOWN
S100A13	-0.164831	38.6422	DOWN
GRK5	-0.164665	31.1179	DOWN
ENSG00000196656	-0.164399	12.4119	DOWN
RPS27AP16	-0.163675	27.9184	DOWN
CD96	-0.163616	28.4648	DOWN
AAK1	-0.163512	20.2294	DOWN
SMG1P3	-0.163478	16.9623	DOWN
SNX2	-0.163138	13.9627	DOWN
CD2	-0.162206	26.7036	DOWN
FBXO11	-0.161672	12.208	DOWN
KMO	-0.161626	8.93661	DOWN
KANSL1	-0.161473	9.36297	DOWN
SMYD3	-0.161236	5.41502	DOWN
RPL14P1	-0.161126	31.2476	DOWN
ELF2	-0.160736	14.6554	DOWN
CHD2	-0.160703	15.2917	DOWN
DNAJA4	-0.160049	34.9252	DOWN
TBC1D5	-0.159984	4.74246	DOWN
C14orf2	-0.159582	6.4916	DOWN
CD3D	-0.158739	27.4634	DOWN
ENSG00000214784	-0.158451	41.3874	DOWN
NBEAL1	-0.158237	36.6489	DOWN
FAM49A	-0.157027	7.89137	DOWN
TAOK3	-0.157006	1.33255	DOWN
ACTN4	-0.156663	38.1848	DOWN
SARAF	-0.1562	27.6583	DOWN
AMBRA1	-0.156154	15.4618	DOWN
PTPN1	-0.155694	19.6147	DOWN
DOCK10	-0.155613	2.77095	DOWN
GYPC	-0.155119	24.9913	DOWN
HSPH1	-0.15474	10.2528	DOWN
MB21D2	-0.15383	20.9019	DOWN
HINT1	-0.153244	32.4883	DOWN
COPA	-0.152403	22.6446	DOWN
SPIDR	-0.152156	2.80315	DOWN
MFSD12	-0.151979	18.5963	DOWN
ATP11B	-0.151653	16.6101	DOWN
ENSG00000233836	-0.151543	9.20394	DOWN
PPARD	-0.151035	9.2576	DOWN
RORA	-0.150558	26.7532	DOWN
TENT2	-0.149771	16.5754	DOWN
KDM5D	-0.149086	150.218	DOWN
IRAK2	-0.149079	13.9691	DOWN
RPS3	-0.149005	7.10852	DOWN
FHL1	-0.148961	31.9619	DOWN
RP11-598F7.3	-0.147824	45.5052	DOWN
ABCG1	-0.147504	4.56991	DOWN
STK10	-0.147346	16.2474	DOWN
FTH1P7	-0.147311	18.3927	DOWN
ENSG00000276085	-0.147161	1.96397	DOWN
CCSER2	-0.146072	11.6778	DOWN
USMG5	-0.145912	3.62579	DOWN
ARIH1	-0.145728	9.13573	DOWN
RPL12P4	-0.145305	29.9829	DOWN
MTHFD1L	-0.145261	13.1279	DOWN
CFLAR	-0.145143	8.02618	DOWN
TFCP2L1	-0.144946	4.32527	DOWN
LEPROTL1	-0.144675	30.0174	DOWN
RPS3AP6	-0.143449	3.82471	DOWN
RPS7P1	-0.143408	16.1195	DOWN
USP34	-0.142756	10.1947	DOWN
MDH1	-0.142518	8.87665	DOWN
ENSG00000264281	-0.142372	8.24297	DOWN
CSGALNACT1	-0.142366	2.76185	DOWN
RPS16	-0.142295	32.5665	DOWN
ARFGAP3	-0.141916	17.4869	DOWN
ENSG00000258344	-0.141875	8.94953	DOWN
TSC22D3	-0.14155	14.5474	DOWN
IL3RA	-0.14091	13.4689	DOWN
SLC19A2	-0.140795	31.4341	DOWN
MOB3B	-0.140552	9.49048	DOWN
PLCB1	-0.140505	11.6972	DOWN
LINC01004	-0.140428	25.1086	DOWN
FAM89A	-0.140292	33.3177	DOWN
ARID4B	-0.140015	10.267	DOWN
TTN	-0.139906	8.02388	DOWN
ENSG00000227615	-0.139306	4.85014	DOWN
FABP5	-0.139283	1.78247	DOWN
PICALM	-0.139126	3.07158	DOWN
RASA2	-0.139007	4.2811	DOWN
CTSW	-0.138845	32.503	DOWN
RPLP1	-0.138207	37.9736	DOWN
ITSN1	-0.138076	6.02612	DOWN
ARL17B	-0.137977	34.1697	DOWN
RUNX3	-0.137537	13.3428	DOWN
CHD1	-0.137418	7.643	DOWN
PAFAH1B1	-0.136845	17.847	DOWN
RPS25	-0.136647	17.6507	DOWN
SPATS2L	-0.136599	16.6581	DOWN
EIF2AK3	-0.136518	8.97245	DOWN
ENSG00000224063	-0.136362	30.1576	DOWN
POR	-0.136265	17.4435	DOWN
TET2	-0.136143	7.65153	DOWN
NIPBL	-0.135501	11.1232	DOWN
CSTA	-0.135446	8.24099	DOWN
RPS24P8	-0.135073	28.2506	DOWN
PDE4A	-0.134719	10.6489	DOWN
CLEC2D	-0.134707	21.8077	DOWN
FBXW7	-0.13442	2.41931	DOWN
RPL13AP25	-0.13421	4.21469	DOWN
GZMB	-0.133304	12.6954	DOWN
FHIT	-0.133017	4.28193	DOWN
IQSEC1	-0.132998	24.9755	DOWN
LDHB	-0.132954	7.81877	DOWN
NAV2	-0.132543	1.65924	DOWN
CD58	-0.132326	19.6946	DOWN
TMEM131	-0.132235	20.7801	DOWN
HERC1	-0.132101	3.40243	DOWN
ALAS1	-0.131871	23.4298	DOWN
GNB1	-0.131867	13.0561	DOWN
AGFG1	-0.131755	13.2936	DOWN
ABHD3	-0.131736	4.59029	DOWN
CARD11	-0.13173	4.99704	DOWN
RPL39	-0.131719	27.8111	DOWN
C5AR2	-0.131663	18.681	DOWN
ENSG00000218227	-0.131582	37.3236	DOWN
TMEM150B	-0.131565	11.1515	DOWN
INPP4B	-0.131276	12.6914	DOWN
MECP2	-0.131037	19.337	DOWN
ABL2	-0.130754	11.2657	DOWN
GPBP1	-0.130723	23.0444	DOWN
SGMS2	-0.130663	2.58146	DOWN
UBXN2B	-0.130584	26.6264	DOWN
GPR132	-0.130559	11.7985	DOWN
PPIAP22	-0.130558	32.9496	DOWN
GTDC1	-0.129867	8.77629	DOWN
ANKS1A	-0.129832	3.14029	DOWN
APOC1P1	-0.129825	11.5869	DOWN
TTTY15	-0.12935	110.031	DOWN
STK17A	-0.128946	17.5124	DOWN
ENSG00000243071	-0.128839	22.3309	DOWN
ZEB1	-0.128833	19.0482	DOWN
MPHOSPH6	-0.128746	27.021	DOWN
KLF12	-0.128624	10.5158	DOWN
MAMDC2	-0.128157	19.6521	DOWN
STK24	-0.127762	19.3921	DOWN
ST3GAL1	-0.127739	9.88874	DOWN
MKLN1	-0.127602	8.51707	DOWN
ARID1B	-0.126881	3.03268	DOWN
KLF2	-0.126786	14.0923	DOWN
PCBP2	-0.126746	10.4468	DOWN
RPS13	-0.126678	17.167	DOWN
FAM107B	-0.126478	8.32836	DOWN
PTGES3	-0.125323	6.49446	DOWN
EREG	-0.125221	13.0899	DOWN
RUNX1	-0.124493	1.71885	DOWN
CAMK4	-0.12384	23.1398	DOWN
TMEM176B	-0.12379	41.939	DOWN
MINOS1	-0.12327	26.6238	DOWN
SLC38A1	-0.123034	19.3609	DOWN
LRRC37A3	-0.12293	27.9368	DOWN
RCOR1	-0.122644	6.44149	DOWN
STAG1	-0.122557	3.02531	DOWN
TBC1D8	-0.12255	2.84344	DOWN
TRAF3	-0.122323	3.16873	DOWN
TPST1	-0.122207	10.1557	DOWN
PCED1B	-0.122111	2.92277	DOWN
KLRD1	-0.121596	3.26762	DOWN
ASH1L	-0.12118	3.99986	DOWN
ARMC8	-0.121132	6.35231	DOWN
ANOS2P	-0.120855	108.502	DOWN
ENSG00000232346	-0.120688	21.0439	DOWN
ENSG00000283117	-0.119786	14.8198	DOWN
USP15	-0.119692	2.82316	DOWN
DYRK1A	-0.119	9.79563	DOWN
RPS14	-0.118998	20.1559	DOWN
HPGD	-0.118984	13.3595	DOWN
RBM6	-0.118965	5.61682	DOWN
RPL7AP30	-0.118748	47.3623	DOWN
UQCRH	-0.118742	22.6573	DOWN
DISC1FP1	-0.117851	5.92671	DOWN
IER5	-0.117768	6.94089	DOWN
UQCRB	-0.117496	26.1581	DOWN
RORA-AS1	-0.116946	12.2193	DOWN
BRD4	-0.116938	18.6561	DOWN
DHRSX	-0.116773	15.7849	DOWN
PKP2	-0.116766	4.66016	DOWN
KCMF1	-0.116634	16.2196	DOWN
CXCR4	-0.116451	6.65162	DOWN
AKR1B1	-0.116424	11.5624	DOWN
ZBTB43	-0.116147	10.5886	DOWN
ENSG00000240376	-0.115883	39.2701	DOWN
RNF144B	-0.115807	1.73591	DOWN
ENSG00000273217	-0.115793	4.47445	DOWN
ENSG00000244716	-0.115757	15.8618	DOWN
TSC22D1	-0.1157	10.256	DOWN
BASP1	-0.115656	6.92285	DOWN
CTNNB1	-0.115369	4.0603	DOWN
EEF1A1P9	-0.115289	35.4306	DOWN
AKAP6	-0.115232	45.4648	DOWN
MME	-0.1152	9.03706	DOWN
TGFB1	-0.115105	2.28282	DOWN
TRAPPC9	-0.114937	6.51655	DOWN
SREBF2	-0.114683	6.33923	DOWN
HEATR5B	-0.114558	10.1173	DOWN
RPS27A	-0.114464	2.59426	DOWN
ATF6	-0.114348	1.91421	DOWN
NEK7	-0.114236	6.82773	DOWN
MALAT1	-0.113664	1.94728	DOWN
CASK	-0.113591	9.2246	DOWN
CTTNBP2NL	-0.112802	10.4042	DOWN
KCNE1	-0.112609	1.41327	DOWN
PDXDC1	-0.112597	11.195	DOWN
WAC	-0.112307	8.29515	DOWN
PIAS1	-0.111847	4.55213	DOWN
TOX	-0.111614	7.42644	DOWN
ATP2A2	-0.11118	8.60982	DOWN
PUM1	-0.111178	11.1211	DOWN
ETHE1	-0.111107	18.7803	DOWN
ERGIC1	-0.111045	8.47378	DOWN
RPL7A	-0.110907	6.94877	DOWN
KAT6A	-0.110846	8.53258	DOWN
CKLF	-0.11064	9.29024	DOWN
RC3H1	-0.11038	9.97416	DOWN
MAPK8	-0.110273	10.4463	DOWN
RAB1A	-0.110205	10.9501	DOWN
ENSG00000219023	-0.110059	13.9845	DOWN
ENSG00000237214	-0.10959	15.185	DOWN
FOXK2	-0.109533	6.35126	DOWN
GATAD2B	-0.10953	8.85874	DOWN
ADNP	-0.109382	13.8059	DOWN
SESTD1	-0.1093	4.65706	DOWN
RP5-839B4.8	-0.109082	50.6865	DOWN
GGA2	-0.108994	13.5699	DOWN
P2RY8	-0.108987	17.6085	DOWN
KDM4B	-0.108505	15.2046	DOWN
TRIO	-0.108252	3.49851	DOWN
RFTN1	-0.108211	11.019	DOWN
CMC1	-0.108113	8.58799	DOWN
TOMM5	-0.108101	10.7173	DOWN
TENT4B	-0.107814	10.6228	DOWN
CACYBP	-0.107545	14.5439	DOWN
HOPX	-0.107542	19.9974	DOWN
RPL13	-0.107248	8.15026	DOWN
SIPA1L3	-0.107034	10.8867	DOWN
ACYP2	-0.106781	3.67636	DOWN
RPS2P7	-0.10673	36.9358	DOWN
ABR	-0.106582	4.60492	DOWN
PARVB	-0.106517	4.03953	DOWN
PTMAP5	-0.106214	7.04137	DOWN
SETD2	-0.106024	3.40716	DOWN
CTNNBL1	-0.105894	8.58589	DOWN
MYL12B	-0.105696	6.46406	DOWN
C1orf162	-0.105656	6.95528	DOWN
CCDC138	-0.105559	4.53152	DOWN
AVPI1	-0.105392	19.6851	DOWN
ENSG00000258137	-0.105244	7.52611	DOWN
COMMD6	-0.105065	14.0847	DOWN
PEBP1	-0.104985	11.4956	DOWN
KIAA0825	-0.104953	18.1189	DOWN
RPL34P18	-0.104863	14.6341	DOWN
ZMYM2	-0.104105	1.57921	DOWN
NPIPB4	-0.104097	5.61591	DOWN
RILPL2	-0.104081	13.133	DOWN
ENSG00000253557	-0.104041	6.60904	DOWN
USPL1	-0.103989	2.92515	DOWN
ENSG00000231971	-0.103659	1.37162	DOWN
POLR2J3	-0.103536	10.9794	DOWN
SESN2	-0.103463	15.3386	DOWN
SIK1	-0.10334	19.2026	DOWN
DNAJB6	-0.103162	5.68729	DOWN
CNST	-0.102964	5.82743	DOWN
AXL	-0.102816	8.83468	DOWN
SESN1	-0.102628	1.32745	DOWN
NUTM2A-AS1	-0.102521	13.8545	DOWN
AQP3	-0.10237	7.47613	DOWN
TANK	-0.102178	3.16228	DOWN
RFX3	-0.101773	8.47577	DOWN
SH2B3	-0.101761	10.7529	DOWN
RBFOX1	-0.101678	38.9361	DOWN
CD7	-0.10167	15.2981	DOWN
NMB	-0.101646	1.77319	DOWN
CDC42BPB	-0.101607	2.79595	DOWN
ENSG00000284461	-0.101593	4.58013	DOWN
CDK17	-0.101476	2.14367	DOWN
COL19A1	-0.101458	53.5378	DOWN
PEAK1	-0.101432	1.89588	DOWN
KDM2A	-0.10138	1.58559	DOWN
RPL13AP20	-0.101377	14.6411	DOWN
TXLNGY	-0.10129	98.6108	DOWN
HECTD1	-0.101153	6.35177	DOWN
GPA33	-0.101043	44.8441	DOWN
ARHGEF3	-0.100989	2.14142	DOWN
NPM1	-0.100957	8.76247	DOWN
PDGFD	-0.100897	21.4322	DOWN
GABPB1	-0.100797	5.39312	DOWN
OGT	-0.100558	8.18969	DOWN
ADD3	-0.100289	6.90548	DOWN
RPS19P1	-0.100279	39.7006	DOWN
ENSG00000271204	-0.100279	22.2246	DOWN
YES1	-0.100129	22.3809	DOWN
NCOA1	-0.100098	2.51442	DOWN
FTH1P20	-0.0998338	2.70772	DOWN
PPP3CC	-0.0995873	6.41926	DOWN
PPM1G	-0.0995851	13.6006	DOWN
PTPN22	-0.0995497	10.2955	DOWN
RPL28	-0.0994929	13.4762	DOWN
MED13	-0.0994577	4.10885	DOWN
SELENOK	-0.0993601	5.76549	DOWN
AP1B1	-0.099189	2.54203	DOWN
NPIPB3	-0.098977	3.57042	DOWN
AMZ1	-0.0989723	9.78719	DOWN
ATF7IP2	-0.0988819	12.6681	DOWN
ARL8B	-0.0988739	5.6894	DOWN
HSD17B11	-0.0987728	5.7585	DOWN
RAPH1	-0.0983808	3.74889	DOWN
CNOT2	-0.0983224	2.95661	DOWN
RPL14	-0.09829	12.9267	DOWN
MYO1D	-0.0982336	12.6478	DOWN
DIRC3	-0.0981676	8.75207	DOWN
SCML4	-0.0980226	19.1031	DOWN
CYTH3	-0.0980153	19.8335	DOWN
FAM214A	-0.097985	5.17794	DOWN
RPLP0	-0.0977738	3.74582	DOWN
SLFN12L	-0.0976813	13.9566	DOWN
MT-CO2	-0.0976367	4.36283	DOWN
SP140	-0.0975802	14.83	DOWN
CDK13	-0.0972897	3.82367	DOWN
ATG10	-0.0971771	3.72513	DOWN
TTC39B	-0.0971496	8.83838	DOWN
MT-ND3	-0.0968717	12.5128	DOWN
HEXA	-0.0967065	8.26418	DOWN
PDE7A	-0.0964137	2.88091	DOWN
MYH9	-0.0958387	1.4375	DOWN
COP1	-0.09573	2.15371	DOWN
FAM102B	-0.0956593	7.19587	DOWN
KAT2B	-0.0955446	6.64041	DOWN
CH25H	-0.0953706	9.15039	DOWN
EZR	-0.0952282	7.45081	DOWN
6-Sep	-0.0952025	7.40898	DOWN
GCC2	-0.0950993	12.216	DOWN
MT-TC	-0.0950472	4.54353	DOWN
EPB42	-0.0950293	7.34882	DOWN
RPL9	-0.0949384	6.99132	DOWN
DUSP16	-0.0948434	16.6516	DOWN
RPS12	-0.0948186	2.14676	DOWN
DNAJB4	-0.0947823	9.95298	DOWN
KANSL1-AS1	-0.094634	40.1085	DOWN
RNF111	-0.0946028	3.60878	DOWN
PRKCQ	-0.0945697	17.746	DOWN
SNHG25	-0.0945434	2.85593	DOWN
RPL19	-0.094531	7.54282	DOWN
RPL10AP6	-0.0941534	17.7222	DOWN
TFDP2	-0.0941157	2.91221	DOWN
GXYLT2	-0.0937286	25.6104	DOWN
HSP90AA2P	-0.0936831	30.2042	DOWN
RPL12	-0.0927847	19.6221	DOWN
USP12	-0.0927645	3.38187	DOWN
C12orf57	-0.0927595	11.4645	DOWN
IKZF3	-0.0927138	15.0063	DOWN
PPP2R2B	-0.0923659	17.1957	DOWN
PHTF1	-0.0923519	7.38511	DOWN
TACC1	-0.0923118	7.35935	DOWN
TPD52	-0.0921765	11.9193	DOWN
PTPMT1	-0.0921737	18.9461	DOWN
CYSTM1	-0.0920082	9.29681	DOWN
NCK2	-0.0919393	2.61593	DOWN
ARL4A	-0.0919174	6.24713	DOWN
ATP8A1	-0.0918676	3.57392	DOWN
ENSG00000281383	-0.0917589	2.52918	DOWN
COG5	-0.0916195	1.99945	DOWN
MTMR3	-0.0915332	3.60668	DOWN
OSBPL11	-0.0914623	6.51983	DOWN
RPS3A	-0.091357	1.5911	DOWN
NSD3	-0.0913468	10.4085	DOWN
TRBC2	-0.0912676	20.6751	DOWN
CDC27	-0.0912289	11.6645	DOWN
RPL37A	-0.0910692	8.76582	DOWN
ENSG00000265257	-0.090893	1.99629	DOWN
DECR1	-0.090815	6.21504	DOWN
PDS5A	-0.0907998	1.43111	DOWN
NFATC2	-0.0907603	12.3367	DOWN
ZBTB16	-0.0907453	3.20869	DOWN
CUL3	-0.0906209	4.35768	DOWN
ACOT7	-0.0904269	4.35187	DOWN
LINGO1	-0.0902332	7.42659	DOWN
MORF4L2	-0.0902188	5.95424	DOWN
CRY1	-0.0901876	11.6172	DOWN
TOMM7	-0.0901438	10.0021	DOWN
ADAM19	-0.0900598	2.71584	DOWN
CLK1	-0.090044	11.3892	DOWN
MTND2P28	-0.0899393	6.17242	DOWN
RPL18	-0.0897137	5.05439	DOWN
IL18R1	-0.089658	6.49912	DOWN
LDLRAD3	-0.0896114	2.88002	DOWN
EVA1C	-0.0893784	13.5561	DOWN
HDDC2	-0.0893643	12.8286	DOWN
ATP5J	-0.0891143	1.48497	DOWN
PLPP3	-0.0889569	6.10369	DOWN
IL1RAP	-0.0889523	5.63949	DOWN
ASXL1	-0.0889295	3.2221	DOWN
LYAR	-0.0889269	4.34332	DOWN
OXNAD1	-0.0889028	9.6313	DOWN
RIPOR3	-0.0888384	20.0495	DOWN
LRRC37A2	-0.0887672	15.7342	DOWN
SPOCK2	-0.0885751	25.8681	DOWN
SOD1	-0.0885613	8.43272	DOWN
HGSNAT	-0.0885216	4.32284	DOWN
DUSP4	-0.0884603	16.2441	DOWN
BABAM2	-0.088078	2.36247	DOWN
MAP3K2	-0.0879863	1.54431	DOWN
CD3G	-0.0878491	19.6403	DOWN
TRA2A	-0.0877719	4.70358	DOWN
UBE2L3	-0.0876942	14.7775	DOWN
ATPIF1	-0.0875257	9.22936	DOWN
EGR1	-0.0873793	4.98465	DOWN
TMCC3	-0.0873675	13.4333	DOWN
ENSG00000225420	-0.0873302	21.7381	DOWN
RAC2	-0.0872653	5.09083	DOWN
LCK	-0.0872307	20.6124	DOWN
NUP153	-0.0871829	5.7516	DOWN
TRAPPC10	-0.0870384	5.53318	DOWN
RPS2P55	-0.0869265	15.5539	DOWN
ENSG00000231767	-0.0869254	32.693	DOWN
ENSG00000230383	-0.0868203	31.278	DOWN
RPA3	-0.0865885	10.6397	DOWN
STIP1	-0.0865648	9.84712	DOWN
TCF4	-0.0864806	5.24278	DOWN
CAMTA1	-0.086432	12.9833	DOWN
NOP53	-0.0862127	1.5748	DOWN
FAM177A1	-0.0860355	5.11316	DOWN
TPT1P9	-0.0858304	42.2946	DOWN
ZFC3H1	-0.0856882	6.2391	DOWN
ENSG00000279765	-0.0855762	3.85905	DOWN
CYTIP	-0.0855521	6.8769	DOWN
ALPK3	-0.0855184	12.4262	DOWN
RPLP2	-0.0854205	5.2564	DOWN
USP9X	-0.0853747	2.16613	DOWN
MIR99AHG	-0.0852518	5.08309	DOWN
RLF	-0.0850643	4.10148	DOWN
HMOX2	-0.085002	17.3682	DOWN
GTF2IRD1	-0.0849428	6.78503	DOWN
PC	-0.084884	4.43108	DOWN
RPL32	-0.0848319	6.63377	DOWN
SETD5	-0.0847461	1.95611	DOWN
APIP	-0.0847341	6.55885	DOWN
EIF4EBP1	-0.0845825	10.9525	DOWN
FAM13B	-0.0844363	1.38657	DOWN
RNF38	-0.0844046	1.42159	DOWN
BDNF-AS	-0.084366	20.1344	DOWN
VPS8	-0.0843503	3.0149	DOWN
UAP1	-0.0842843	1.84014	DOWN
LARGE1	-0.0842568	14.5911	DOWN
HADHB	-0.0842449	10.6075	DOWN
ISG20	-0.0841866	3.55865	DOWN
RPS28	-0.0839968	2.09875	DOWN
RPS18P12	-0.0839899	45.3448	DOWN
AZI2	-0.083782	3.51909	DOWN
SRSF4	-0.0837529	8.60328	DOWN
SEL1L3	-0.0837212	5.78626	DOWN
CREBBP	-0.0836338	5.10443	DOWN
RPS26P6	-0.0831336	18.253	DOWN
OST4	-0.0831029	6.34956	DOWN
TGIF2-RAB5IF	-0.0829099	8.86116	DOWN
LINC00493	-0.0828821	11.9745	DOWN
ENSG00000269967	-0.082766	6.98625	DOWN
DNM2	-0.0822682	2.56843	DOWN
PPA2	-0.0821741	10.3965	DOWN
TGFBR3	-0.082167	14.2097	DOWN
ARL4C	-0.0820827	11.8693	DOWN
HNRNPC	-0.0819678	2.25034	DOWN
SCCPDH	-0.0819033	9.67759	DOWN
KAZN	-0.0818491	17.8363	DOWN
C8orf59	-0.08184	13.8994	DOWN
FTH1P5	-0.0817616	22.3233	DOWN
ACBD3	-0.081669	7.44354	DOWN
C9orf16	-0.0816424	6.43933	DOWN
PHLDA3	-0.0814818	12.0326	DOWN
DUT	-0.0811533	3.50367	DOWN
C1QA	-0.0810966	2.25818	DOWN
MLKL	-0.081038	6.78736	DOWN
RPSAP9	-0.0808638	6.35108	DOWN
EPC1	-0.0807568	2.47212	DOWN
SOCS1	-0.0806491	7.00435	DOWN
FAM13A	-0.0806299	1.68265	DOWN
BANP	-0.0805201	7.35766	DOWN
ARFGEF2	-0.0800225	4.15559	DOWN
BTF3	-0.0799776	8.50893	DOWN
SHFM1	-0.0798677	2.97247	DOWN
MT-ND1	-0.0798086	18.7536	DOWN
TEC	-0.0795887	7.2988	DOWN
TTC7A	-0.0795735	1.96154	DOWN
POLR2A	-0.0792533	4.62994	DOWN
SKI	-0.079139	5.55066	DOWN
ARHGDIB	-0.0788294	4.55648	DOWN
OGA	-0.0785709	5.71621	DOWN
ZNF706	-0.0783557	6.4164	DOWN
FILIP1L	-0.0783134	11.4086	DOWN
HSPB11	-0.0779709	11.7441	DOWN
STAC	-0.0779398	2.26788	DOWN
SRPK1	-0.0778357	10.173	DOWN
SKP1	-0.0777859	3.78561	DOWN
[truncated: 371 more rows]

## Sheet: Fig. 3b
GO Term	Fold Enrichment	p-value
Positive Regulation of IL-8 Production	6.38	4.73e-07
Positive Regulation of IL1-Beta Production	8.3	1.06e-07
Regulation of TNFa	6.73	3.01e-13
Regulation of IL-6 Production	7.77	1.46e-15
Ganulocyte Migration	10.23	3.81e-06
Monocyte Chemotaxis	10.89	2.55e-06
Neutrophil Migration	6.88	2.55e-08
Regulation of T-Cell Activation	6.17	3.15e-17
Regulation of Myeloid Cell Differentiation	4.43	5.15e-08
Myeloid Leukocyte Activation	7.13	2.78e-13
Regulation of Leukocyte Differentiation	4.67	4.22e-13
Lymphocyte Activation	4.14	9.34e-19
Regulation of Leukocyte Activation	4.38	3.8e-24
Inflammatory Response	5.16	4.77e-26
Immune System Processes	3.02	2.9e-41

## Sheet: Fig. 3c
Macrophages		Monocytes		Neutrophils		T Cells		B Cells		NK Cells		Dendritic Cells
WT	LOY	WT	LOY	WT	LOY	WT	LOY	WT	LOY	WT	LOY	WT	LOY
0.0493155	-0.00154377	-0.0540326	-0.0315354	-0.0474316	0.0681439	0.0498508	0.0131262	-0.00916973	0.0168661	0.0138608	-0.0273818	-0.0210386	-0.0309221
0.00360742	0.0130703	-0.0311255	-0.00726377	0.0281011	0.0849702	-0.0149511	0.0733795	-0.0528235	-0.0126176	0.0284205	0.0303928	-0.00853658	-0.0230988
0.00763957	0.00354497	-0.00102704	-0.0162238	-0.00192625	-0.0440897	-0.0132855	0.0147735	0.0217997	-0.0592807	0.0211463	0.0256469	-0.00510899	0.0410915
-0.0348714	-0.0372463	-0.035415	-0.0444972	-0.032433	-0.00734518	-0.0196054	-0.0353774	-0.0822412	0.0512335	0.0247285	0.0472794	-0.0682759	-0.0451858
-0.00775836	0.0169994	-0.0401931	0.0025416	-0.0275713	0.0346548	0.0576852	0.103712	-0.0660589	-0.0293777	0.0109142	0.0372724	-0.0523961	-0.0568828
0.0140923	0.0167874	0.0262428	0.0322194	0.0343996	-0.045908	-0.0127642	0.0364601	-0.00644068	0.0604431	0.0495418	0.0628597	-0.0412231	-0.0103488
0.0389315	0.0110094	0.00756223	-0.00259323	0.0116685	-0.0470524	-0.0570644	0.0117197	-0.0108435	-0.00984902	0.0523379	0.0661502	0.024702	-0.0557568
0.0246557	0.00858426	0.027884	0.0319475	-0.0220362	-0.000834768	0.0101713	-0.00103606	0.0130839	0.0141092	0.0538705	0.0516824	0.0524254	-0.0378116
-0.0367578	-0.011207	0.00504879	0.0408824	-0.00869658	0.0146216	0.0334843	0.026503	0.0441722	0.00886948	0.105277	-0.0340509	-0.0562391	-0.0750222
0.042784	-0.0118171	0.0329172	-0.00915648	0.0702203	0.00969196	0.0135273	0.0619894	0.0570636	-0.0369896	0.0477391	-0.0390561	0.0272828	-0.0101854
-0.00585248	0.105326	-0.0192627	0.0328112	0.00221412	0.00280784	0.050446	-0.0856162	0.0565312	-0.043346	0.0469055	-0.0271751	0.0266184	-0.045131
0.0666814	0.0179856	-0.0221295	-0.0590042	-0.0374432	-0.0143435	0.00867283	0.0178444	0.0749231	-0.00384454	-0.00682974	0.0397044	0.0299398	0.00476116
0.0913732	-0.0279882	0.0094424	0.00790009	-0.0816069	-0.0185933	0.039764	0.0098473	-0.0229794	-0.0309641	0.0381281	-0.0108123	-0.0603314	-0.0334255
-0.0541235	-0.00515775	0.0356157	-0.0459013	-0.0596921	0.0178948	-0.0351668	0.0384486	-0.0468945	-0.00754329	0.0566756	0.0213121	-0.0356938	0.00139192
0.0188968	-0.0476574	-0.0192654	-0.0133708	0.0382625	-0.00605917	-0.0749803	-0.0348227	-0.0218953	-0.0161587	0.0348659	0.0590161	0.00196433	-0.0377269
-0.00182239	-0.0239377	0.000307099	-0.0737751	0.00245098	-0.0471912	0.0090239	0.0226872	0.0184005	0.0446854	0.00833505	0.00697803	0.0412072	-0.011246
0.00948476	0.0534494	0.00528058	0.0584758	-0.00586987	-0.0424144	0.051343	-0.0355886	0.0142025	0.0304784	0.0900394	0.0121003	0.024256	-0.0199063
0.0288156	0.0626289	-0.0256703	-0.0486212	0.0194671	0.0138635	-0.071989	-0.0470283	-0.0397999	-0.00320555	0.0392943	0.0178744	-0.0725238	-0.0738017
0.00770966	-0.0581395	0.0139506	-0.0514	-0.0179576	-0.0280438	0.0253529	-0.000173943	-0.00609286	0.0437741	0.0164305	0.041891	-0.0513184	-0.026762
-0.000474388	0.0478231	0.0147936	-0.0509893	0.0652678	0.0363911	0.0675357	0.0439763	0.0572488	0.0416714	0.050434	0.0489177	-0.0178932	-0.0844053
0.0173227	-0.00538153	-0.0648315	-0.047155	-0.0297158	0.0535816	0.0506988	0.0464751	-0.00704501	-0.00233552	-0.0234223	0.0314384	0.0126005	-0.0235869
0.0139491	0.0301404	0.00409782	0.0191046	-0.000145451	-0.0166323	-0.0172871	-0.0332389	-0.00339209	-0.0183167	0.0872403	-0.0573	-0.0524144	0.0241582
0.00748643	0.0084271	-0.0182782	0.0178909	0.00111607	0.00807829	0.0498693	0.0756455	-0.0405567	-0.00852345	0.0702425	0.052118	-0.0530588	0.0225549
-0.009779	-0.00772199	-0.0139268	0.0108245	-0.00513805	-0.0246796	0.0616085	-0.00988047	-0.0704679	-0.0800806	0.0340729	0.0188306	-0.0394373	-0.0285577
-0.0299009	-0.034232	0.0199094	-0.0111383	-0.0146831	0.0167346	-0.0179143	0.0382545	-0.0810022	-0.0286555	0.0347186	0.0389966	0.0397764	0.0138913
0.0253835	0.0210857	-0.0352346	0.0315732	-0.00561562	-0.0642632	-0.0265504	0.0123638	-0.0494744	-0.0238394	0.0242793	0.172154	-0.0126826	-0.0242583
0.0314295	0.0163556	-0.0104748	-0.0331019	6.79131e-05	0.0230539	-0.00897685	-0.0358875	0.00487627	-0.00556705	-0.00860548	0.106916	-0.0261311	-0.0281794
-0.0623133	0.00552174	0.00562697	0.00408689	-0.0323006	0.0500699	0.0196667	-0.0396795	0.0630563	-0.000715052	0.0147867		-0.0195315	0.0196692
0.0269409	0.0839683	0.013839	0.0307751	-0.0208554	0.00331393	0.0936583	-0.0658595	0.0182353	-0.0260594	0.0267828		-0.0262728	0.0442202
0.0648651	-0.0250909	-0.0278351	-0.0146549	-0.0331282	0.0368238	0.0837402	-0.0576321	0.0127657	-0.000322525	-0.00339526		-0.0817051	-0.0483429
0.0304218	0.0351564	0.0246676	-0.0533511	0.0690687	0.0263839	-0.00929676	0.00531689	-0.00998603	0.010414	-0.119586		-0.0206744	-0.0291371
-0.012131	-0.0349586	-0.0301367	-0.0408036	0.00696269	0.0363471	0.0277024	0.0849166	0.0141031	0.0228321	0.0114844		-0.0102509	-0.00814795
0.0338386	-0.0640449	0.0574568	-0.0269714	-0.0117585	0.0253881	-0.0268733	-0.044831	0.0487226	0.0236186	0.0264757		-0.00653615	0.0552235
-0.0141107	0.00837228	0.0139321	0.0358269	-0.0141259	-0.0550412	-0.0332245	0.0550103	-0.0588586	-0.0180121	0.0325068		-0.0201611	-0.0447465
-0.00672885	0.0685245	0.0645849	0.0158596	-0.0394179	0.0167795	-0.0227532	-0.00605231	-0.0924036	0.0364916	-0.0396298		-0.00792552	-0.00763373
0.0474521	0.072986	-0.0152877	0.00528018	-0.0188529	0.0677333	0.0380411	-0.067843	-0.000976681	0.0140867	0.0461493		0.0342564	-0.0556505
-0.0382672	0.0050832	-0.00135735	0.0743544	-0.00926466	-0.0567041	-0.0165391	-0.0325775	0.00560935	-0.0461665	-0.000381653		-0.047713	-0.0840848
0.00214935	0.0560393	0.0344592	0.0401066	-0.0684276	0.0283905	0.0533611	0.0319326	-0.0702596	0.059873	0.0115376		0.0484008	-0.00372247
-0.0340472	-0.0648588	-0.0587085	0.011231	-0.022965	0.0417987	-0.0186246	0.0432473	-0.0261008	-0.0249686	0.00705755		-0.0606104	0.0289318
0.0232593	0.0223662	0.00429783	0.0557258	-0.00192696	-0.00735181	0.00784655	-0.0317833	-0.0492742	0.0111575	0.020546		-0.0265755	-0.0449687
-0.0061364	-0.0972338	-0.0222562	-0.00546829	-0.0426956	0.0109355	0.00973423	0.0273389	-0.0879229	0.00480392	0.0010343		-0.0606825	-0.0425198
-0.00769972	0.0325502	0.0214057	-0.00328912	0.00278349	0.029803	-0.0213144	0.0565818	0.0728253	0.0142897	0.0867463		0.040662	-0.0213936
-0.0714839	-0.0266194	0.00706946	0.00418924	-0.013033	0.0113653	0.00395923	0.0184792	-0.0396578	0.0391659	0.122869		0.0584584	0.125651
0.0315808	0.0861814	-0.00546189	0.0206826	-0.0246078	-0.0224483	-0.00898803	0.00487036	-0.010175	0.0777235	0.0335342		0.0211812	-0.0125703
-0.0466629	-0.00471373	0.0310591	-0.00334006	-0.0106693	-0.0447065	0.00594349	0.0272197	-0.0190411	0.10966	0.00989267		0.0766073	0.0573262
0.0141333	0.0429891	-0.0295257	0.000380375	-0.0220056	-0.0130682	0.0282242	0.0628925	-0.0245693	0.0270158	0.0255654		-0.00189088	0.0574387
-0.0221136	0.0407085	0.00250257	-0.032101	-0.0151757	0.00583949	0.0466285	-0.015246	-0.0337027	0.0957186	0.00641104		0.0101394	0.068434
0.0218396	-0.0536938	0.00608974	0.011329	-0.0302338	-0.0023583	-0.0272172	0.0012753	0.0337138	0.0810039	0.00533922		0.0325565	-0.000893064
-0.0148687	0.0234364	-0.00623827	0.0372836	-0.0150152	0.0172009	-0.0178865	-0.00973273	-0.0442393	0.0234296	0.0342889		0.0230974	0.0575538
0.0640517	-0.0242981	0.0465344	-0.00872235	0.0309848	0.0285509	0.0155302	0.0416109	0.00328444	-0.031638	0.0121746		-0.00780197	0.0142827
-0.0457576	-0.0597956	-0.0435907	-0.00625656	0.0924339	0.0238865	0.0379217	0.0488673	0.0298942	0.0236836	0.0231636		-0.0600643	0.037585
-0.00768867	-0.00632022	-0.000990762	0.00202806	0.0189841	0.0431745	0.00972441	-0.0398831	-0.0196993	-0.00666502	0.0166098		-0.0267884	-0.0458983
-0.0127744	0.0119867	-0.0239112	-0.00502984	0.0244646	-0.0376517	-0.00902292	0.117158	-0.00677831	0.0116173	-0.059472		0.0105345	0.00158402
-0.0292613	-0.0109488	0.00215589	0.0253466	-0.0192102	0.0464161	0.0439765	0.00415181	0.027992	0.00449107	-0.014574		-0.0412194	-0.0304833
0.0738139	0.0410947	0.000298267	0.0481292	-0.0815861	-0.039091	0.0175961	0.0176521	0.0112439	-0.0510894	-0.00171875		-0.0731412	-0.0114151
-0.0015694	-0.0243053	0.0336281	-0.0201307	0.0115007	-0.00267604	-0.0181609	-0.00337951	-0.0158739	0.0214386	-0.0298469		-0.00292982	-0.0495454
-0.0443557	0.0234226	-0.0459885	0.0376826	-0.0915508	0.0318678	-0.0054701	0.0459579	0.0316736	0.0172158	0.0415918		0.031831	0.00924574
-0.00400974	0.101408	-0.0383957	-0.0462559	-0.0162513	-0.0163421	0.0620854	0.0199267	0.0371204	0.0127695	-0.00562282		-0.0357119	-0.00113942
-0.00913119	-0.0310408	0.00817263	-0.0134086	-0.070353	-0.0425596	0.0105018	0.054482	-0.0311595	0.0142052	0.00637329		-0.0136058	0.0937701
-0.00854135	-0.00631269	0.0339783	-0.0479096	-0.0078848	-0.0331543	0.0111308	0.0516572	0.0405529	0.0254717	-0.00179371		0.0590385	0.011373
0.0176553	0.0228008	-0.0695904	-0.0116732	-0.0618343	0.00451775	-0.0305618	0.0234423	-0.0397888	0.0517989	0.0523949		-0.0185865	-0.0376454
0.0114062	-0.0125465	0.0102304	-0.0228963	0.0447198	-0.00516379	0.0821706	0.0426483	-0.0228461	0.0608647	-0.00536826		0.0322445	-0.0138567
0.0631669	-0.0746059	0.0426883	0.0144232	0.0667519	0.00439659	-0.00852602	0.0667883	0.01522	0.0204329	-0.0265358		-0.0865296	0.0687332
-0.0458774	-0.00229083	0.0159549	-0.034505	-0.0197281	-0.0132074	0.0583979	-0.0126654	-0.00995154	0.0415138	-0.0351722		0.0247565	0.111435
-0.0386198	0.00100528	-0.01692	-0.00751483	-0.0621214	-0.0076535	0.048967	0.00851632	0.019962	0.0587051	-0.0603964		-0.0146769
0.0156712	0.0023551	-0.0205526	-0.00994188	-0.0350881	-0.0652228	0.0236153	0.00549913	0.0173853	0.0814004	0.0283291		0.0689819
-0.0228913	-0.00939209	0.0191877	0.0295942	-0.0220504	0.00950431	-0.0147692	0.00200536	-0.0282352	0.00922029	0.0804097		0.00993216
-0.033659	-0.060146	-0.0249295	0.0202568	-0.00614958	-0.0177814	0.0610629	-0.028982	-0.0402857	0.0559609	0.0711725		0.0751573
-0.0420033	0.0680687	0.0180494	-0.0614424	-0.0352902	-0.0328865	-0.0266237	0.0218732	0.0354282	0.0558333	0.035891		0.04924
0.0186959	0.0293787	-0.0380141	-0.0132483	0.0189563	0.0040144	-0.0351991	0.018282	-0.0324968	-0.0247989	-0.00835934		-0.0636367
-0.00692952	0.0144724	0.0250155	0.0191371	-0.0140778	-0.0392879	-0.0570806	0.00130189	-0.0523328	-0.00617895	-0.00542414		0.00144345
-0.0681443	-0.0262052	0.00741529	-0.00926111	-0.0222568	-0.0388618	0.101104	0.0455486	0.028667	0.00644073	0.0999042		-0.00613533
0.0106926	-0.0107173	0.015152	-0.0810771	-6.97448e-05	-0.0391513	0.0132003	0.063467	0.0663393	0.0303299	-0.0461043		-0.0382331
-0.0209226	0.00293255	0.0335439	0.0956168	-0.0197239	-0.00378137	0.000671761	0.0354338	0.0187962	0.0510743	-0.00455502		-0.0175028
-0.00886751	-0.0320436	-0.0381392	0.0328761	0.00632423	-0.00710183	0.019899	0.0354631	0.0122217	0.0519037	0.0201697		0.0250045
0.023589	0.0787619	-0.0318419	0.0205789	-0.00348694	-0.0393022	0.0814824	0.0181332	-0.00979354	0.0670704	0.0746356		0.0379078
0.00129596	-0.0150898	-0.0491195	-0.00251679	-0.0560065	0.00769706	0.0712916	0.041055	0.0145033	-0.0187776	0.0283886		-0.0252687
0.0130545	-0.00222866	0.00977084	0.0254257	0.00610976	-0.0712833	-0.00735774	0.0383364	-0.0117451	0.04567	0.00131192		-0.0145635
-0.0180495	-0.0489161	-0.0326067	-0.0143967	-0.0196507	-0.0526768	0.0022444	-0.0403083	0.0238901	-0.00146188	0.0292764		-0.0332106
-0.0055074	-0.0250252	-0.0503269	0.00590843	-0.0067722	-0.0352033	0.0393911	0.060666	0.0119752	0.00962082	0.0232993		-0.0513942
0.0496304	0.0198607	0.0782004	-0.0114728	-0.0140761	-0.0107538	0.041253	-0.0323999	0.00508934	-0.01173	0.0393026		-0.00828221
0.0136949	-0.00243722	-0.0134596	0.0592069	-0.0181313	0.00187572	-0.0707466	-0.0668529	-0.00534876	-0.0421152	0.011378		0.0404695
0.0420072	0.0440198	0.0246278	-0.000203052	-0.0794725	0.020533	-0.0411619	-0.0534219	0.0717561	-0.0476795	-0.0242338		0.0424586
-0.0466026	-0.0181701	-0.0388471	0.018766	0.0482585	0.0970626	0.00778842	-0.00867728	0.0153057	0.0294232	0.0151147		-0.0154907
0.0679812	-0.0225814	-0.0221998	0.0115688	0.0586359	-0.0509785	0.0682098	0.0132478	-0.0217603	0.0217292	-0.0492242		-0.0484322
0.0364339	0.0288296	-0.0144069	0.0220943	0.054777	0.0315761	0.0243535	0.0309971	-0.031012	0.0111405	2.96128e-05		-0.0202103
0.0936322	-0.025044	0.0152028	-0.0320645	0.020826	-0.00992468	0.034036	-0.0655202	0.0125114	0.0201846	0.0430629		-0.0257457
-0.00369049	0.048633	-0.00637415	0.0447417	0.0403455	-0.0157398	-0.0500891	-0.0269421	0.020516	0.0850933	-0.0189649		-0.0394425
0.00651796	0.0392009	-0.0813251	-0.0303868	0.0726656	-0.0466721	-0.00752606	0.015329	0.0569077	0.0746258	0.016479		0.00130646
-0.00376856	-0.0267433	0.00879074	0.0498831	0.00229074	0.0336156	-0.014783	0.0303803	-0.00215473	0.0125216	0.0736696		0.0512214
-0.0341774	0.036929	0.00259161	-0.0266549	-0.0276728	0.0179915	-0.0219051	-0.0572956	-0.0362048	0.0944279	-0.00014363		-0.0216619
0.0469608	-0.0463255	-0.00281268	-0.034691	0.0137916	-0.0464083	-0.0253785	-0.0273706	0.0912289	-0.0077013	0.0265345		-0.00422242
-0.0123479	-0.00184939	-0.00869432	0.0411292	-0.0104707	-0.0562839	0.0677246	0.0667001	0.0115703	0.0115318	-0.00458048		-0.015174
-0.00433553	0.0240599	0.00156527	-0.0383862	0.0962833	0.00125906	0.0553817	0.0625266	0.0485545	-0.0193873	-0.0262255		-0.0362626
-0.0718962	-0.0286596	-0.0433102	-0.00751277	-0.016651	0.0236866	0.0025688	0.0194188	-0.0082848	0.0130859	0.0167585		-0.0731867
0.0877842	0.0521896	0.0389554	0.0369969	-0.0281287	0.0342861	0.0762425	0.0708372	-0.0392171	-0.0401423	-0.0232679		0.0087759
0.0266875	-0.031741	-0.028996	-0.0387556	0.0268882	-0.00289127	0.0120994	0.000210198	0.102807	-0.0060851	0.0479345		0.0555724
-0.00631985	0.0197481	0.0308378	-0.00826921	-0.00597859	-0.0356109	0.0435026	0.0790373	0.0666442	-0.0172253	0.0196474		-0.0506749
-0.00646677	-0.0178217	0.024471	-0.0146169	-0.000175722	-0.0294084	-0.00133942	0.0626061	-0.0191341	-0.0236116	0.107897		-0.00619685
-0.0293832	0.0579701	-0.00422347	0.0103965	0.0291041	-0.0537832	0.00507476	-0.00646388	-0.0381067	-0.0143659	0.0572601		0.0470654
-0.0123294	-0.015732	-0.0448057	0.00294679	0.0309697	-0.0400529	0.0599635	-0.0733341	0.0445882	0.0179923	0.064041		-0.0881687
0.0624649	0.0306621	-0.026745	-0.0240195	0.00911493	0.00255085	-0.0292382	0.0337163	0.0274137	-0.00856203	0.0590671		0.0365646
-0.0176457	0.0340792	0.0677178	-0.0116903	0.032105	0.0110198	0.0272314	0.0231962	0.0427088	-0.0365954	0.0545563		-0.0221012
0.0424241	0.0269526	-0.0218201	0.0377509	-0.0344358	0.0267426	0.0280936	-0.0355626	-0.0452525	-0.0315488	0.071391		0.0247126
0.0151177	0.0258989	-0.0143165	0.00835589	0.0272638	0.0760328	-0.0587863	-0.0714371	-0.00112628	-0.0852185	0.0426627		-0.0283216
-0.04305	0.00485348	0.0304435	0.02745	0.00224407	-0.0516151	0.000877128	0.0451186	0.0525738	-0.0315459	0.058884		-0.0236439
-0.0303352	0.0107719	0.0116337	0.0665281	-0.00179689	0.0425515	-0.0202448	0.0341825	-0.0781345	-0.035918	0.0160976		-0.0753659
-0.00375215	0.0403385	0.0670251	-0.040266	2.86033e-05	-0.0111632	0.108451	0.0464581	0.0217177	-0.0141816	0.0759088		-0.00453208
0.0136473	-0.0242478	-0.0263427	-0.0275457	0.0411032	-0.040545	-0.0352156	-0.0133712	-0.0436345	0.0102939	-0.00295076		-0.0249549
0.0016756	0.0395886	-0.0063058	-0.0488262	0.0138963	0.00353945	0.0558754	0.0132924	-0.000653839	0.0949345	0.0626069		-0.0041705
-0.00996751	0.00632002	0.00987267	0.0387218	0.0585047	-0.00918776	-0.00816053	0.0650292	-0.050814	-0.0563608	0.0700797		-0.0485634
-0.0259052	0.0420196	0.00654156	-0.0605173	0.0360655	-0.0189254	0.0600923	-0.0134919	-0.0218042	0.0427964	0.00359768		-0.0359693
-0.0379569	0.00997017	0.0455557	0.0349653	0.00791777	0.0869421	0.0377073	0.00337122	-0.0785699	-0.0384744	-0.0106836		0.00897748
0.0243423	-0.0400184	-0.0246696	-0.0012249	0.0800983	0.000157036	-0.048212	0.00199316	0.00224141	-0.00332082	0.00127334		-0.0346932
0.0678888	-0.0502353	0.00326895	0.0214989	0.0410721	-0.0227707	0.0247135	0.00659181	0.011302	0.0176914	-0.0647895		0.0324669
0.0818808	-0.0203495	-0.0146043	-0.0592131	0.0588979	0.0235602	-0.0104392	-0.00491151	-0.0362846	0.0926755	0.0317907		0.0939283
0.0276313	-0.00882288	0.00527204	0.0242892	0.015269	-0.0252438	-0.00893801	-0.0269309	-0.0336854	0.0675541	-0.0136352		-0.0228523
0.00449242	0.00625325	0.0122066	-0.0238747	-0.0109311	-0.0239075	0.049366	0.0353737	-0.0532533	0.0485455	0.0273999		-0.0171565
0.0150647	0.00102138	-0.0571284	0.00819387	0.0664317	-0.0312414	0.0680034	-0.0442345	-0.03999	0.117207	0.16994		0.0108229
0.0332053	-0.0109215	-0.0241815	-0.0414978	-0.0449944	0.0106862	-0.0508573	-0.0643701	-0.0303185	0.101352	-0.00822024		-0.02385
0.033636	-0.0137751	-0.0725808	-0.0390317	0.0200472	0.00758236	-0.035812	0.029739	-0.0155598	0.0581533	0.0691775		-0.0681511
0.0348313	0.00601735	0.0370488	0.00567858	-0.021088	0.0238652	0.0333016	-0.0580257	-0.0366806	0.0694673	0.00803821		0.077207
0.0125839	0.006021	0.0867308	0.020913	0.0264253	-0.0611477	0.0322355	-0.0723677	-0.0215117	-0.0399196	0.0625557		0.060491
0.0171294	-0.0183336	-0.0613482	-0.0668932	-0.0165795	0.00216229	-0.0509551	-0.0594837	0.0213135	0.0363676	0.00875649		-0.0305799
0.0211842	0.00288075	-0.0172298	0.0273069	-0.0920772	-0.017129	-0.0306208	-0.0537293	0.0114926	-0.0201111	0.0131192		0.0119592
0.0770396	0.0267923	-0.0563479	0.00601463	0.0325278	-0.00876927	0.0514493	-0.0690529	0.101901	-0.0343876	0.0333644		-0.0338603
0.0416008	-0.0343631	0.0710803	-0.0338654	0.00764095	-0.0159488	0.0392148	-0.0359573	-0.011388	0.0449654	0.0790712		0.00742751
-0.0017469	0.0432228	0.0507673	-0.0502233	-0.0148874	0.00946562	0.0590712	-0.0931612	-0.0485423	0.0233142	0.05243		0.00305665
0.0283056	-0.00403962	-0.0308716	-0.0205204	-0.0286468	-0.00205009	-0.0545553	0.0299587	-0.0487195	0.0757027	0.0718283		-0.016312
-0.0207973	0.0326447	-0.0163542	0.0530965	0.057217	-0.0618401	0.0107097	-0.061746	0.0453386	0.0602727	0.00465261		-0.010624
-0.0207129	0.0999242	-0.00706454	-0.0276645	0.0564241	-0.0717668	-0.00182734	0.0307581	-0.0276674	-0.0510174	0.00993355		-0.00134115
0.0144087	-0.0127779	-0.00884319	-0.048586	0.0241821	0.0037488	-0.0235516	0.0370852	0.00131215	0.0455899	-0.00511569		-0.0914291
-0.0410246	0.0426031	-0.03941	-0.0240571	0.0271124	0.0374657	0.0607759	0.099209	-0.00177566	-0.00822699	0.0308846		0.0172049
0.01189	0.00668335	0.0371091	0.0264896	0.0831758	0.0116015	0.0277192	0.0866778	0.00181493	-0.026759	0.0209171		-0.0137905
0.0177911	0.0341879	0.0242494	-0.00617491	0.0393746	0.0322445	0.00821345	0.0650127	-0.0237969	-0.0212182	-0.00593889		0.00777255
-0.0122494	0.0176035	0.0126735	-0.042903	0.0311701	0.00788423	0.0250635		-0.0666601	-0.0228315	0.0312401		-0.0174797
0.0387049	-0.0483242	0.0115783	0.00162693	0.0983166	0.0230054	0.0174174		-0.0204297	-0.0419938	0.0213572		0.00273119
0.0537746	-0.0133568	0.011761	0.0544819	-0.0252172	0.0427542	0.0289948		-0.00950351	-0.0217625	0.045128		0.0975825
0.0576366	0.104133	-0.0502067	-0.0432267	0.0313715	-0.00456044	0.0354204		0.0572001	-0.0251101	-0.0314306		0.0245266
0.0299783	-0.0257985	0.00965309	0.0676282	0.0665499	-0.0281781	0.00703613		-0.046509	-0.0249394	0.0705509		0.0314535
0.0228408	-0.0206362	0.00719209	0.0356894	0.0518794	-0.0158401	-0.003487		0.0319885	-0.00286695	0.105814		0.0443555
0.0306112	0.0092895	-0.0108733	0.0543714	0.0630291	0.0316189	0.00785981		-0.0199557	-0.0314581	0.0535247		-0.0181212
0.0189143	0.0390764	-0.0423253	-0.0608058	-0.022904	0.0190444	0.0538447		-0.025664	-0.023143	0.0103684		0.0697597
0.0107064	0.0408936	-0.0354989	0.0293774	-0.0315531	-0.00400914	0.0290286		0.00156101	-0.0247015	-0.0205794		0.00385434
0.00772658	-0.015013	-0.00897807	-0.0363138	-0.062065	-0.02161	-0.0717743		0.0647586	-0.024917	0.0603174		-0.0516799
-0.0214445	0.0230957	0.00510215	0.00471003	-0.032257	0.0806342	0.0540582		-0.00268407	-0.0371454	0.0261256		-0.0104959
-0.0368698	0.00654525	-0.0302694	-0.0208083	-0.065629	-0.0109113	0.0430048		0.0249019	0.0230083	0.0647521		-0.0522351
0.0585009	-0.0319421	0.0349125	-0.0235073	0.0342988	-0.0407471	-0.0309453		-0.00314387	-0.0223403	0.0746884		0.0100185
0.0594412	0.00703388	0.00945313	0.0336085	-0.0183144	-0.0488605	-0.0507123		-0.0223166	0.000870249	-0.000227513		-0.0081441
-0.0162348	0.0737749	0.0148698	-0.012401	-0.0545608	-0.0260412	-0.0527624		-0.0158264	-0.0328239	-0.0145301		-0.00927286
0.0143544	0.0147752	-0.0845643	-0.0235607	-0.0368023	0.0766396	0.0373502		-0.00814867	-0.0360528	-0.0417057		0.0282909
-0.0389143	0.0191155	-0.0130699	-0.0138252	-0.0650897	-0.0133581	-0.00938089		-0.0155581	-0.00762356	-0.0489538		-0.0643894
0.0315915	0.0253791	0.00755733	0.0324546	0.0600156	-0.00582115	-0.032656		0.0347418	-0.0190137	0.0203614		-0.0175688
0.0545261	0.00514101	-0.0240343	0.0268758	-0.0432355	0.0208352	0.00692677		-0.0402425	-0.0124508	0.0667439		0.0224009
-0.0566044	0.0216679	0.0053107	-0.0499981	-0.026269	-0.0071952	-0.0131077		0.0642381	-0.0346989	-0.0370807		-0.0367105
0.0131144	-0.0267847	0.0211198	0.00504331	0.0332704	-0.00573333	0.00383724		0.0115309	-0.0119858	0.0514091		0.00321006
-0.0459072	0.0835575	0.0276105	0.0653717	-0.0136669	0.00797007	-0.107945		-0.0332586	-0.0270755	-0.0330822		-0.0373261
-0.0196415	0.040182	-0.0403039	0.0294833	0.0435881	-0.0442152	-0.00664399		-0.0218757	-0.00549472	-0.0485889		-0.0241193
0.00324316	0.0335581	0.0372732	0.0175397	0.00093158	0.0222732	0.0567184		-0.0206682	-0.027819	-0.050949		-0.0334617
-0.0264767	-0.00965021	0.0063691	-0.0659088	-0.0845957	0.0584016	0.00759043		-0.0134333	-0.00815976	0.0456615		-0.0189091
0.010342	0.00999362	-0.0331899	-0.0395678	-0.00698026	-0.00742309	0.0428441		0.0293264	0.00899977	0.0115397		-0.00317051
-0.019169	-0.0303212	-0.0823457	-0.0103227	0.0286935	-0.0774357	0.000407482		0.00059832	0.00373182	0.0535823		0.0465921
-0.0394576	0.0676648	0.0512884	0.00632812	-0.0326391	0.049956	0.0095221		-0.0223475	-0.0364777	0.0117265		-0.000728921
-0.0235235	0.076552	-0.0665419	-0.0474152	-0.00268842	0.00785411	-0.0488634		0.00141185	-0.0129848	0.0118787		0.02429
0.0262888	0.0637456	0.0597892	0.0512468	-0.0173091	0.0553059	-0.00402228		0.00904672	-0.00609886	0.061293		-0.0646272
0.0231252	0.0421711	-0.0174497	-0.0510028	-0.00149464	0.019996	0.0165348		0.0144139	-0.0539596	0.0233958		-0.0327925
0.0559555	-0.0342227	0.0528055	-0.00552164	-0.0437356	0.00510425	0.0308633		0.0525005	-0.0516706	0.0395148		-0.0268905
-0.0348445	-0.016064	0.0337124	0.00359077	-0.0516937	0.0225291	0.0910105		0.0160187	-0.0571388	0.0263611		0.01313
-0.00341075	0.0481406	-0.0158797	0.00405445	0.00372513	0.017598	0.0177596		0.0509614	-0.000686367	0.0142206		-0.0414132
0.0556618	0.0308854	0.0435107	-0.0399527	-0.0301884	0.0244605	-0.000237523		-0.0283016	-0.0789987	0.0589867		-0.0142946
-0.0239236	-0.00116494	0.0538049	0.029014	-0.0612093	0.0278438	-0.00832729		-0.0422969	-0.0144048	0.0389171		0.0320106
0.045114	0.139286	0.0703257	0.0904584	-0.00568585	-0.0250583	0.0746298		0.067627	0.00836335	0.0421494		-0.0455051
-0.0448824	0.025538	0.0627175	0.00146774	0.030314	0.0336329	-0.00948612		-0.00079344	-0.0109704	0.00481442		0.0352164
-0.0359427	0.0182477	0.0164172	0.00695894	-0.0290708	-0.00550558	0.0469849		0.0169636	-0.0173515	0.0356202		-0.0435111
0.0133602	0.0440641	-4.18782e-05	-0.0606084	-0.0362935	0.00452871	0.0299381		-0.0689983	-0.0140152	0.100229		0.00582329
0.0626232	-0.010444	0.00442586	0.0576011	-0.0637234	0.141492	0.0363405		0.0275442	-0.0203221	0.0702874		-0.0351748
0.0375144	0.0312349	-0.0175572	-0.0396201	0.0347614	0.0242649	-0.00817052		0.056516	-0.0358612	0.0421126		-0.0160277
-0.055244	0.0147216	-0.0106317	-0.00125407	0.0264829	0.0214933	-0.075171		0.0239296	-0.00601763	0.0467136		0.0324313
-0.0547535	0.0580208	0.036878	-0.021665	0.00178789	0.0170717	0.0210077		0.0385073	0.00928518	0.00596017		-0.0407734
0.00329986	-0.00539212	-0.0300639	-0.0112875	0.00261711	-0.0255092	0.0348215		0.0315102	0.00378931	0.00763488		-0.0620927
0.0253504	0.016515	-0.0233478	0.00929353	0.12995	-0.0264504	0.0178645		0.05992	-0.0489355	0.052334		0.00192433
-0.0338886	-0.0389391	-0.0584683	0.0209097	-0.0203624	0.0679615	0.00175331		0.0675083	-0.0153897	-0.0149116		0.0132957
-0.0641146	-0.0339369	-0.0391399	0.0447443	-0.0214873	-0.0794501	0.101438		0.0105408	-0.00230317	-0.0175786		-0.0404756
-0.0245942	-0.0444922	0.0359499	0.0521211	-0.0275635	0.0462715	-0.00543311		-0.0501148	0.00228975	0.0609349		-0.0752615
0.0452345	-0.0212416	0.0648792	0.0167071	-0.0498049	0.0100276	0.051078		0.037787	-0.0112191	-0.011612		0.0380553
0.00267926	-0.00672947	0.0520974	-0.0315276	0.0489907	0.00402218	0.0401273		-0.00789067	-0.0341486	-0.0183958		-0.0646419
-0.0388641	0.0258591	-0.0198552	-0.011011	-0.0352448	0.0319394	-0.0123746		0.0267612	-0.0215927	0.0352707		-0.0782725
0.0512641	0.01665	0.0222971	0.0229601	-0.00884443	-0.00739785	0.0295581		0.021188	0.0258503	-0.0105514		-0.0835338
0.0203819	0.0524372	-0.0252265	0.0374699	-0.0412138	-0.0185547	0.00429799		-0.00928128	-0.0271953	0.0755793		0.0483602
0.0264468	0.0268215	0.00708511	0.000798915	-0.0621534	-0.0495621	-0.0140542		0.012432	-0.0621772	0.0828582		-0.0397027
0.0747997	0.0378796	-0.0111103	-0.0220668	0.018979	-0.0303926	-0.0367057		0.0333441	-0.0246765	0.0513884		-0.0406245
0.0225446	-0.0524791	-0.0183723	-0.0244072	0.025955	0.0291385	-0.0493859		-0.0177254	-0.0107811	0.0653281		-0.0547369
-0.0585451	0.0079029	0.0409401	-0.0585889	0.0267587	-0.0173615	-0.00471435		-0.0341897	-0.0312278	0.0410275		-0.0357842
0.00956074	0.00386391	0.0642799	-0.00274146	-0.0304906	0.0189329	-0.0178083		0.0290544	-0.00918475	0.0255542		-0.000453546
-0.0164753	-0.0291025	0.0078424	-0.0677765	-0.0351002	0.0231798	0.0123224		0.013336	-0.0328841	0.0406252		-0.0379922
-0.0640924	-0.0102524	-0.0158515	-0.00109931	0.0154909	-0.0122327	-0.103924		-0.0328932	-0.0460472	-0.00169469		-0.0544472
-0.032951	0.0174434	-0.0124339	0.0388573	0.0233535	-0.0431082	-0.0139401		-0.0237074	-0.0104293	-0.00388971		0.0309837
0.0187176	0.0876356	-0.00828414	-0.0538965	0.0428384	-0.00485786	0.0327485		-0.0102619	-0.0159377	0.0165112		-0.0601991
0.0348383	0.0519252	-0.0253028	0.0699121	-0.0111998	0.0390651	0.00768551		0.00611703	-0.0381565	0.036315		-0.0260256
-0.0795838	0.0266316	0.0290437	-0.00405066	-0.0271864	0.0230865	0.0278227		0.00262967	-0.00697683	0.0790012		-0.0787322
0.0248182	0.00243843	0.0234689	-0.0279796	-0.0310764	0.0566871	-0.0335214		0.00669751	0.0502606	0.0818957		-0.0268547
0.0175268	0.0971511	-0.01508	-0.0226616	-0.0123902	-0.0592888	-0.00634114		-0.0533132	0.0109123	-0.0286691		-0.0547752
0.0267532	0.00432963	-0.00158434	0.00170352	0.0411787	0.0483066	-0.0539778		-0.015146	-0.0114295	0.00527241		-0.0288704
0.0257508	-0.020086	0.0183464	0.0784975	0.01227	0.0983242	-0.0249453		-0.0239768	0.00558173	0.0413656		-0.0186238
-0.0574709	0.0616547	-0.000948232	0.039416	-0.0108296	0.0230311	0.0320823		-0.00510018	-0.0620759	-0.0453026		-0.0140902
-0.02233	-0.000496371	-0.0279551	-0.0193803	-0.0421519	-0.0119125	0.00843029		-0.0440297	-0.00603349	-0.0243588		-0.0169227
0.0628859	-0.00701454	0.0335991	0.0187522	0.00657545	0.0101383	-0.00388687		-0.0566645	-0.0337477	-0.030198		-0.00663312
-0.0371613	0.0208491	0.0293191	-0.047386	-0.00956227	-0.0210598	-0.0288876		0.00284725	0.0124783	0.0408749		0.0155378
-0.0437331	0.0427899	-0.0263518	-0.00384485	0.0300967	-0.0104055	0.0650847		-0.00356251	-0.0209677	0.0925471		-0.0017572
0.00353983	-0.0304094	0.0205469	0.0352641	-0.0398473	-0.044167	0.0941659		-0.0434999	-0.0155147	0.0668084		-0.0233303
-0.0230088	0.0571928	-0.0311804	0.0465439	-0.00852644	0.00132979	0.0180487		-0.0387345	-0.0134748	0.0579506		-0.0121478
0.00208531	-0.00149045	0.0645527	0.0189599	0.0357948	0.0106898	0.0721961		-0.0507324	-0.00198447	0.0352628		0.037938
0.0259281	0.047501	0.0167909	-0.0242197	0.0196079	0.0493493	0.0453238		-0.0944567	-0.0284273	0.00674612		-0.0441127
-0.0270199	0.0854729	0.0296636	-0.0506433	-0.00823336	0.0729549	0.0104426		0.00272334	-0.0109274	0.0654887		-0.0669591
0.0514461	0.020087	-0.00911863	0.0296685	-0.0221536	-0.00420376	-0.0112307		-0.0530923	-0.0212978	-0.0196427		0.00951338
0.0347807	-0.00378332	0.00161028	-0.0142524	-0.013501	0.0424321	0.0518985		-0.0490305	-0.0351507	-0.0265507		-0.0252319
-0.0210604	0.0582328	0.0127054	0.00918265	0.000823967	0.00827742	-0.0448764		-0.0456739	-0.0027425	-0.00794791		-0.0205452
-0.0261608	0.0105056	0.0320312	-0.0485864	-0.0686532	-0.00516166	-0.0203265		-0.0407641	0.00110964	0.0120678		-0.0296634
-0.0102702	0.0152989	0.0297434	0.0311155	-0.0116369	-0.0324316	-0.0647857		-0.0455596	0.00786006	0.00113857		-0.061923
-0.0112298	-0.00749174	-0.00019184	-0.0226275	0.0323117	0.0066337	-0.060736		-0.0127761	-0.0295198	-0.0234851		-0.0258316
0.0380809	0.0290068	0.0478115	-0.0142827	-0.0680361	0.0368957	0.0317457		0.0423006	-0.0411331	-0.0226519		0.00333598
-0.00607741	0.102127	0.0293245	-0.0727716	0.0251385	-0.00163743	-0.0211019		0.0200366	-0.0222432	-0.0520554		-0.060487
0.0191549	0.0460468	-0.00295876	-0.0181038	-0.0364957	0.01136	0.0201838		-0.031546	-0.0136757	0.0573114		-0.0408024
0.0410061	-0.0167809	-0.0338057	0.0134556	0.0586135	-0.0194676	-0.00264048		-0.0141273	0.00207528	-0.0134605		0.0309465
-0.0627843	-0.0466461	0.0735406	-0.00425983	0.0462664	0.067427	0.0179063		-0.0425848	-0.0215801	0.0138478		-0.0501329
-0.0364744	0.0661826	-0.0045133	-0.0558753	0.0265312	-0.00716253	0.0294796		0.0242445	-0.0563483	-0.00141107		0.0523497
0.0299083	-0.0060607	-0.0896864	0.0127448	0.0294466	-0.0255947	-0.0169975		-0.0411107	-0.0292011	0.0150624		-0.0354248
0.0262049	-0.0276247	0.0183948	-0.0213951	0.00688347	0.0103287	-0.05431		0.0650837	-0.0247893	0.0276902		-0.0211656
-0.0043622	0.03616	-0.012155	0.00221902	0.0197669	-0.00440671	0.012393		-0.0343747	0.011668	0.0438779		0.0196713
0.0125574	0.0420247	-0.00522614	0.0304684	0.0413413	-0.0291005	5.18989e-05		-0.0561184	0.0302538	0.0786782		-0.0054864
0.00735069	0.00680023	-0.0251752	0.0517698	-0.0233234	-0.000106369	-0.0458801		-0.01947	-0.0112912	0.0495278		0.0101693
-0.0337642	0.041336	-0.0377036	-0.0281365	0.0641419	0.0723706	0.0100096		0.0100629	-0.0207829	-0.0423623		-0.0335134
0.0061025	-0.0412581	0.0433931	-0.00329381	-0.0090895	-0.0406472	-0.126273		-0.0156412	-0.00259942	-0.0733411		-0.0433399
-0.0501771	0.0477979	-0.0357376	0.0842758	-0.0288179	-0.0334482	0.020035		0.0503537	-0.0290746	-0.0658649		-0.0392971
0.0246823	0.00087961	0.00780071	0.0213299	0.0182814	0.0631931	0.0226674		0.00274808	-0.0387902	-0.00253159		-0.0038835
-0.0394222	0.0843453	-0.00319697	-0.0137768	0.0318095	-0.0132231	0.0345389		-0.00517526	-0.0033417	-0.0115522		-0.0114856
-0.0458314	-0.0260355	-0.00405638	-0.0251964	0.0268783	0.025269	0.0296023		0.0276554	-0.0248187	-0.101777		-0.0262734
-0.0136168	0.0613567	-0.012312	-0.0122068	-0.00848322	-0.00634905	0.00124745		-0.0429216	0.0163942	-0.0429056		-0.00623122
0.0144812	0.00346188	-0.0066639	-0.039179	-0.0530173	-0.000917851	0.0219549		0.0423033	-0.0464983	-0.0366555		-0.00328587
0.028834	0.039248	-0.0335214	0.0282187	-0.0094166	-0.0097459	0.0375565		0.0062831	-0.0347582	-0.0179752		-0.00625001
0.110005	0.0113673	-0.0223443	0.0425398	-0.0732033	-0.0417922	0.0481636		-0.0129064	0.0121617	-0.0415657		-0.0435164
0.0347809	-0.0415774	-0.00732956	-0.0069747	-0.0220983	0.0378816	-0.0188686		-0.0533874	-0.00455479	0.00403941		0.0559331
0.00779435	-0.0123722	-0.0350132	0.0189155	-0.0157953	0.00135016	0.00395478		-0.0237778	-0.0490795	0.00298904		-0.0444562
-0.0414352	0.0228074	0.0129506	0.0236267	-0.0404981	-0.0542884	0.0876734		0.0115861	-0.0224589	-0.0537358		-0.0108906
-0.0124983	0.0317149	0.00307858	-0.0360189	-0.0406803	0.00533017	0.0671919		0.0464123	-0.0439319	-0.0310051		-0.0213426
0.024654	0.0158052	-0.0266234	0.0658502	-0.0577707	-0.0402622	-0.0469432		0.0227526	-0.0239965	-0.0419183		-0.0655838
-0.015297	-0.0125029	0.0294618	0.0170742	-0.0653335	-0.00659477	-0.0279492		0.0267541	0.0209386	0.0230349		0.0112058
-0.0121251	0.0850152	0.0482688	-0.032065	-0.0262762	0.0413431	0.0228321		-0.0255777	-0.0367947	-0.0208542		-0.0253152
0.0765335	-0.00094727	0.0528745	0.0238051	-0.0384176	0.0552911	0.0603772		0.0647344	0.0202662	0.0380913		-0.0266768
0.0122559	0.00327658	-0.0515162	0.028392	0.0158682	-0.0138007	-0.0479856		0.0327587	-0.0207988	-0.0100895		-0.0656962
0.108152	-0.0109816	-0.0228272	-0.0519234	0.016024	0.0081218	0.0682196		-0.059556	0.0285759	0.00940662		-0.0529002
-0.0259457	-0.0071431	0.053113	0.0140172	0.0173607	-0.0340171	0.0124689		0.0126318	0.0266294	-0.0234578		-0.00755886
0.0345856	0.0245401	0.0872332	0.0382055	0.0118373	-0.000175628	0.053489		-0.0461416	-0.0258558	0.00625546		-0.0313309
-0.0554543	0.024874	0.01618	-0.0338998	-0.0143962	0.0356255	-0.0347742		0.00450774	-0.0048408	0.00468886		0.0501766
0.0192067	0.0706882	-0.0386583	-0.0466584	0.00516645	-0.00581019	0.00644547		-0.0337327	-0.0440176	-0.0288364		0.000471223
0.00705981	-0.0338471	0.0087067	-0.0478001	-0.00358553	-0.0161045	0.0869621		-0.0291906	-0.0153284	-0.0129158		-0.0691537
0.0207102	-0.00920507	0.0528825	-0.0017281	0.00462557	0.00022399	-0.014199		-0.0170811	-0.00859813	0.0215368		0.00742388
0.0607545	0.00404785	0.0159266	-0.0132587	-0.0452784	-0.0220705	0.000337648		0.0464762	-0.0397601	-0.0331266		-0.0691602
0.0127205	-0.058919	0.00395791	0.0232029	0.0326982	0.0734487	-0.0261863		-0.0274898	-0.0232052	-0.0391176		0.0129276
0.016891	-0.0135946	1.12467e-05	0.0419854	-0.0492011	0.012171	0.0069024		-0.00304751	-0.0379884	0.00208431		-0.0240085
-0.0384567	0.0219619	-0.0434927	-0.027505	0.00622933	-0.0269756	0.00772474		-0.00282968	-0.06727	0.0247038		-0.0480205
-0.0195889	0.0457709	0.0681384	0.0374329	-0.0594667	0.0318256	0.0480822		0.0196571	-0.0386192	0.0296815		0.0159416
-0.0360478	-0.0273815	0.0362803	-0.0116087	0.0313715	0.0141653	0.0274495		0.0182648	-0.0182908	0.000994661		0.038112
-0.0169946	-0.0475732	-0.015267	0.0121515	0.0121465	-0.0131978	0.0261526		-0.0161596	-0.0470978	0.0419481		-0.0423122
0.0271295	0.0364552	0.0665608	0.0422825	-0.0521956	-0.0369309	0.0894582		-0.0857219	-0.0271604	0.0527433		0.00949448
0.0364033	-0.0231053	0.022046	0.0797964	0.0113632	-0.0163149	-0.00436583		0.00763307	-0.0275396	0.00393273		0.0230064
0.0468571	-0.0354943	-0.000641832	0.0248426	-0.0417068	0.0205595	0.0387705		-0.0424894	-0.0184265	-0.0314539		-0.0133001
0.0277686	-0.0369834	0.0314306	0.00857898	-0.0255109	-0.0611502	0.0274011		0.0185128	-0.0271835	0.00682072		0.0217507
-0.0336471	0.00841371	0.0120098	-0.00557343	-0.0289273	0.0133482	-0.0148306		-0.00416952	-0.0258908	0.0861656		-0.00383711
-0.00619932	-0.0201319	-0.0585179	0.0416124	0.0263622	-0.0331205	-0.0133848		-0.0808333	0.00649025	0.0044666		0.0282458
-0.0348102	0.0722787	0.0117338	-0.0225111	0.0637922	0.00812959	-0.0504948		-0.0405486	-0.0418773	-0.0300557		0.0337613
0.016245	0.0468839	0.0303612	0.00666298	0.00148054	-0.066471	0.00144337		0.00606238	-0.0351333	0.0263226		-0.00406507
0.000867469	0.0397509	-0.00271592	0.0629714	0.00346307	-0.0148242	-0.00551788		0.087015	-0.0233271	0.0351474		-0.0267922
-0.028195	0.0264294	0.00288513	0.0572811	0.0693719	-0.0806643	-0.00745627		-0.00735163	-0.0521464	0.058822		0.0353177
-0.0385905	-0.0257015	0.0470271	0.0242532	0.0405179	0.0252787	-0.0275231		-0.017345	-0.024436	0.0107698		0.048321
0.0752497	-0.01018	-0.0370586	-0.0131725	0.0491559	-0.062331	0.0165898		0.047051	-0.0715056	0.0216021		-0.0428429
0.0417837	-0.0261955	0.0609012	-0.0444954	-0.0524406	0.00583126	-0.0234521		-0.0371	-0.0196087	0.0533097		-0.00677888
0.0639607	-0.0037242	0.066194	0.0605338	0.0478113	-0.0112388	-0.0168076		0.0250568	-0.013586	0.0386556		0.0333052
0.0442495	0.0343205	-0.0165798	0.0446172	-0.0053371	-0.0487124	0.0677268		-0.0139407	0.00760011	0.0436682		0.0357063
-0.0516642	0.0283924	-0.0501709	-0.0034288	-0.0250017	-0.0518724	0.0304484		0.0195307	-0.0256479	0.0169535		0.0279482
0.00863452	-0.0856765	0.0116695	0.0143085	-0.0352752	0.0165717	0.0168362		-0.000971998	-0.016131	0.015219		-0.00484181
0.0509534	0.0301481	-0.0271852	0.0296707	-0.04698	-0.0576419	0.0251258		-0.0449195	-0.0601648	-0.00281934		0.123668
0.0775575	0.0590468	-0.025486	0.00254379	0.0327365	-0.0277236	-0.00131411		-0.0194101	-0.0346592	0.0835869		-0.0283169
-0.00591397	-0.0225773	-0.0257088	0.0193305	-0.0327848	-0.0172267	0.0363291		-0.0382911	0.00101408	-0.0169056		-0.011286
-0.0239663	0.00464291	0.0410824	-0.0119408	0.0296367	-0.0880043	-0.0220248		0.0346944	-0.00901552	0.0367584		0.0116525
0.0906058	-0.00652009	-0.00011561	-0.0070983	-0.0136699	-0.0570103	0.0431089		0.00222707	-0.0503815	0.0197733		0.0443887
-0.00788738	0.00898438	0.0270353	0.0157992	-0.0212741	0.044517	-0.00068792		-0.0419443	-0.0243309	-6.15463e-05		-0.0161161
-0.0556436	0.0085108	0.0410895	-0.00217262	0.067275	-0.0528129	0.0279485		0.0019977	-0.0367174	0.05885		-0.0191
0.0934037	-0.0228838	0.0004215	0.00249317	-0.0353103	0.0236863	0.0408499		-0.0394644	-0.0409821	0.00259456		0.0189652
-0.0165069	-0.0464613	0.0622287	-0.0425905	-0.0801158	-0.0421745	-0.0460276		0.0447209	-0.00659445	0.0994303		-0.0212455
0.00117797	0.0432584	0.000803249	-0.0119438	-0.00393318	0.0222568	-0.0188892		-0.0554892	-0.0466352	0.0143724		0.00254134
-0.00904916	0.00640026	0.0121667	0.0310404	0.0154775	0.0544407	0.0471845		-0.0268045	0.0027025	0.00613355		0.0394446
0.00830249	-0.0253284	0.0552766	0.0161643	-0.017671	-0.0325881	0.0556722		0.0278079		0.0229342		7.06339e-05
0.0300023	0.0426387	0.021252	0.01002	0.0355931	0.0183543	0.066816		-0.0448604		0.000334073		-0.0578646
0.062051	-0.0188115	0.00897288	0.063732	0.0119444	0.0489904	-0.0305426		0.0803201		0.0634634		-0.0283212
-0.0162473	0.0377534	0.0418741	-0.00557724	0.0123774	0.0454951	-0.0113224		-0.0599012		-0.0192609		-0.0824466
-0.0222652	0.0344737	0.00161876	0.043606	0.0577164	0.0559021	0.0151017		-0.0273241		0.0298098		-0.0381225
0.00208905	-0.0571852	-0.0380701	0.0732434	0.0345627	0.0295893	0.0571414		-0.103687		-0.0150282		-0.0678188
0.00848027	-0.0505886	-0.0435711	0.0225552	0.0650298	0.00346853	0.0663701		0.0173525		-0.0052008		-0.0362303
-0.000564373	-0.0268257	-0.0123376	-0.00223468	0.0383291	0.0124858	0.0322756		0.00755503		-0.0167686		-0.0075516
0.0315798	-0.0787645	-0.0741356	-0.0609685	-0.00930164	0.0533895	-0.00144513		0.0330578		-0.0303242		0.0435885
0.00989982	0.00745311	-0.0291281	-0.0467469	0.0149166	0.0387079	0.0214639		0.0104392		-0.0244259		-0.0152986
0.0330881	0.0392925	0.0310109	0.0781877	0.0533241	0.0798595	0.00711425		-0.0382028		0.0245012		0.0469106
0.00130092	-0.00561345	0.0328073	-0.0312456	-0.0359429	0.0408881	0.0486461		0.0482895		-0.0173389		-0.0406023
-0.000319295	0.116429	0.00857728	0.0836614	-0.000197834	0.106325	-0.0176794		-0.0410578		0.0502056		-0.0646797
0.0279486	0.0119141	-0.0231945	0.0628636	0.0632457	-0.00568817	0.0249489		0.0136749		0.0525025		0.0412179
-0.0545278	0.0027958	-0.00124947	0.0536384	0.0165832	0.0721544	0.022003		0.0362113		0.0387892		0.0278814
0.000305176	-0.0559689	0.0150276	0.0194412	0.0257181	0.0725033	-0.0132577		0.00787246		0.0274077		0.0154039
-0.046296	-0.0226236	0.00296403	0.0554619	-0.0299901	-0.0306004	0.0703933		-0.000951976		0.0635362		0.0332367
0.00137409	-0.0788745	0.0373158	0.0618794	0.0991948	0.0670682	0.0146227		-0.00998856		0.0886458		-0.00308672
0.0983964	-0.00445082	0.0267448	-0.0228322	0.0120722	-0.0261302	-0.0156971		0.0201411		0.0092574		-0.00637611
0.015477	-0.055444	0.0391463	-0.0223812	0.101471	0.0650063	-0.0406267		-0.00862896		0.13147		0.0718186
-0.0172395	-0.0563558	0.0253375	0.0265981	0.0403284	0.0946854	0.0221563		0.14968		0.130865		0.011563
0.0091184	0.084363	0.0171558	0.0300184	-0.0190541	0.0963138	0.0238876		-0.0374335		0.0123351		-0.00589147
0.0506391	0.00273878	0.0465816	-0.0126692	0.0490608	0.000674699	0.0311143		0.0100968		-0.00641646		-0.047967
-0.0110474	0.0178251	-0.00264486	0.00360931	-0.024324	0.04078	-0.0280996		0.0560694		0.0985444		-0.0455392
0.10101	-0.0180176	-0.00124897	0.0247279	0.00636496	0.089528	0.00875915		-0.0118386		0.017713		0.0585841
-0.057073	-0.00215797	0.00840767	0.00765303	-0.0409838	0.0290372	0.0170448		-0.0157762		0.0276247		0.0376763
0.022099	0.0997559	0.0110117	0.0171233	0.0460173	0.0405294	0.0156232		0.0257115		0.0414866		-0.0148845
0.00414577	0.0331266	0.0161543	0.0286591	0.0691783	0.0468471	0.0298735		0.0204114		0.0397281		-0.0750391
-0.056858	0.012726	-0.021512	-0.0143691	0.0824059	0.0229606	0.0155397		-0.027922		0.0307334		0.0123526
-0.0549452	0.010949	0.059584	0.0352068	0.0109262	0.000941978	0.0373152		0.0233583		0.0205563		-0.00122803
-0.00553374	0.0085793	-0.0118971	-0.00949562	-0.00589673	0.0218507	-0.0268092		-0.0299655		0.0670178		0.045913
0.0646827	0.00792212	-0.0169419	-0.0179342	0.0234436	-0.0106205	-0.00293657		0.0172076		-0.0360618		-0.0501831
0.00190812	-0.0218068	-0.0130307	-0.0110073	0.0214011	0.0434199	-0.0393142		-0.0363513		0.0997819		-0.0151488
-0.00481865	-0.0476438	0.0301367	0.0275564	-0.0391597	0.0571733	0.0496976		0.0178929		-0.00800775		0.0196589
0.0510122	0.00511437	-0.018989	-0.00346991	0.0109692	0.0203614	-0.000449887		-0.0141557		0.0541977		-0.101134
0.0492731	0.0400667	-0.00459084	0.0606347	0.0244662	0.00736182	0.0517786		-0.00536897		0.0583846		0.00624831
-0.0669037	-0.00733924	0.0601161	0.072345	0.00317764	0.0272508	0.105611		-0.0206726		0.0262796		-0.100885
-0.0337413	-0.0335535	-0.0244992	0.0544806	0.0313363	-0.00241833	0.0377737		-0.0447429		0.0569312		-0.00588503
0.00199522	0.0186122	-0.0105176	0.0422471	0.0252409	0.0379935	0.0152026		-0.0557094		0.0629983		-0.0258203
-0.0467248	0.0975965	0.0150712	0.076835	0.0936817	0.0118108	-0.0326916		0.0420946		0.0286242		0.0610777
-0.0028136	0.0466777	0.0197401	-0.0223822	0.0105458	0.0334904	-0.0153478		-0.0565313		-0.0222334		0.0110562
0.0411066	0.0126641	-0.00908414	0.0444102	-0.00282888	0.0763328	0.00231284		0.0127824		0.0281312		-0.0249137
0.0233831	-0.0162371	0.055494	0.0656623	0.054074	-0.0170703	-0.0570844		-0.0204757		-0.00241014		0.0436084
-0.0358177	0.039747	0.00580548	-0.0293861	-0.0123817	0.105406	-0.0292635		-0.0268509		0.047422		-0.0521299
-0.0591862	0.103221	0.0160318	0.0518047	0.0119368	0.0333453	0.0200644		0.016434		0.0269994		-0.0288427
-0.0219051	0.0117349	0.0516515	0.0625493	0.0690433	0.0814218	0.0675116		0.0388073		0.0368612		0.0564371
-0.00423761	0.056215	0.0215975	0.0180453	-0.0191394	0.00126751	0.0424368		-0.022498		0.000559136		-0.0105784
0.0194089	0.0732623	-0.0208761	0.0529845	-0.00218885	-0.00314103	-0.0130957		-0.0174055		0.0608692		0.0335874
-0.0552435	0.0933576	0.0157878	-0.0111702	0.0285587	0.0380567	-0.0378437		0.0248783		0.0188109		-0.0134217
-0.0568318	-0.0258818	0.0443087	-0.0158993	0.0520226	0.043199	-0.0216782		-0.0517665		0.0391603		-0.0465068
-0.00405705	0.0660745	-0.011639	0.00723213	0.0656451	0.0426439	0.00992752		-0.0392547		0.0254369		-0.0495715
0.0199056	0.0329737	0.0433267	-5.02171e-05	0.00285221	0.00643037	0.034003		0.010742		0.0612792		-0.00510136
-0.00182206	-0.046425	0.0330027	0.0205034	-0.005351	0.0820359	0.00718713		-0.0393792		0.0471611		-0.0151946
0.0116879	0.0427248	0.019312	0.0512498	-0.00787418	-0.019335	0.0352914		0.00606766		0.0830115		-0.0120142
0.0170653	0.00510375	0.0391098	0.0448316	0.0169895	0.00990217	0.00450668		0.0114851		0.112883		-0.0524848
-0.0153024	-0.0228519	-0.0205904	0.0158909	-0.017883	0.0194524	0.0220998		-0.0527696		0.0789547		0.0255133
0.0118208	-0.00241617	0.0425701	-0.00113572	-0.00592077	0.0324078	0.0475785		-0.00314779		-0.0117665		0.00279667
-0.00437919	-0.0654768	0.0351536	0.0681779	0.0610951	0.0986354	0.0698364		0.0178263		0.0593051		0.0425947
-0.00026233	-0.0202472	-0.0454855	0.0114495	-0.000513842	0.00536712	-0.0241266		-0.0228069		-0.0343847		-0.00159782
-0.0437666	0.0509956	0.0229616	0.0115183	0.00298816	0.0887126	0.0674408		0.054018		0.0503656		0.0457165
-0.0111694	0.0397785	0.0652499	0.0461874	0.0139129	0.063468	-0.0638132		-0.0265413		-0.0302954		-0.00421421
0.0199657	-0.015257	0.00293427	0.0992112	0.0466745	0.0456506	0.0518288		-0.0411721		0.02433		-0.0502626
0.033333	0.0315419	0.0361345	-0.0300284	0.0459304	0.0175471	0.0170005		-0.0390922		0.0785465		0.0481573
-0.000279504	-0.00127351	0.0288299	-0.0335708	0.0189476	0.071437	-0.0442545		0.0128151		-0.0311712		0.0109158
-0.0187816	0.0183154	0.0513868	-0.0409968	0.063939	0.05655	-0.005057		-0.0114189		0.109975		0.118509
0.0262509	0.0227572	-0.00791342	-0.00422575	0.0216692	0.0404704	0.0150348		-0.0400076		0.0555097		0.0168726
0.00873102	-0.0321971	-0.0350114	-0.00202184	0.0377926	0.0173654	-0.000957726		0.0161466		0.0091531		0.0146072
0.0201191	-0.0204247	0.00345891	0.0138994	-0.0210565	0.0286574	-0.0303849		0.00836116		-0.0187096		-0.0113995
-0.00717656	-0.0836097	-0.0652989	-0.0102417	-0.0301784	0.0380126	0.0331662		0.0026004		0.0230899		0.044267
-0.0213853	0.0980413	0.0720057	0.0136017	0.0019094	0.0769782	0.000701521		-0.00364375		0.00238214		0.071377
-0.00425673	-0.0186689	0.0399359	0.0081934	0.00802602	0.0309793	0.00542472		0.000185355		0.0230848		0.0155756
-0.00568616	-0.000172589	0.0172359	0.068284	0.0010931	0.0930055	0.0580018		-0.0132408		-0.0242184		0.0656776
-0.0524673	0.0335024	-0.0297384	-0.0476039	-0.00652356	0.0491325	0.00601002		0.0914054		0.0394825		0.0368294
0.0358488	0.028008	0.00201072	0.0268331	-0.0248626	0.0166279	-0.00783742		-0.0184494		-0.0125751		0.00776831
0.0334322	0.0346132	-0.0118234	0.011935	0.00285421	0.0707894	-0.0338681		-0.0479986		0.0458577		0.0186362
-0.0487228	-0.014912	-0.00747293	-0.0086046	0.108197	0.035595	-0.0347033		-0.0315445		0.0708649		-0.0750969
-0.0173914	0.00312508	0.0307848	0.0371764	0.0100865	0.0329977	0.0174113		0.0726498		0.00888989		0.021156
0.0775887	0.0161272	0.034864	0.0321526	0.0554405	-0.02191	0.0375022		-0.0281457		-0.0213628		0.00210611
0.0117208	0.0269392	0.0624934	0.023791	0.0661219	0.0537015	-0.00272699		0.0143739		0.002409		-0.017677
0.0686297	0.0180703	0.0448074	-0.00275711	0.0822571	0.0405941	0.0567771		0.00129456		0.0204826		-0.0104535
0.0237428	0.0227334	0.01735	0.0728202	0.0376891	0.0516731	0.00644767		-0.0551061		0.0676014		-0.00701036
-0.0197702	-0.00750526	0.0232069	-0.0323598	-0.0132628	0.0685526	0.045138		0.00932068		0.0269242		0.00217713
-0.01855	-0.046391	0.0659197	-0.00444572	0.0339428	-0.000608377	0.0846555		0.0699449		0.0331448		-0.0250251
0.0170725	-0.0839872	-0.0774388	-0.00943759	-0.0148849	0.0492613	-0.0157647		-0.103239		0.00921378		-0.0380612
0.028946	-0.0453934	-0.00913502	0.0352628	-0.0436021	0.106705	0.0416938		0.00632708		0.0167015		0.0385456
-0.00211603	-0.074491	0.0377267	0.0456078	0.0681732	0.060441	0.0699883		-0.000566575		0.0191015		-0.00396455
0.00841079	0.00617346	-0.0395169	-0.02179	-0.0338734	0.0423101	0.00674213		-0.0262262		0.0400971		-0.00898608
-0.0140322	0.00345652	0.0414034	-0.00622586	0.0422535	0.0387649	0.0850014		-0.00384538		0.0384285		0.0371213
-0.0642351	0.0214165	0.00504906	0.0317975	-0.0348844	0.0202643	0.0471483		-0.0517394		0.0284786		-0.071786
0.0305749	-0.0411299	-0.0162739	0.0335525	0.0808629	0.0230757	0.0262475		-2.78399e-05		0.0266109		0.0382999
0.0381423	0.0652386	0.021743	-0.0374731	-0.00565275	0.0464293	0.116642		0.00729349		-0.0224436		-0.00871151
-0.00818943	0.0389008	-0.00264741	-0.0280625	-0.0392215	0.0232869	-0.0256768		0.0336225		0.0453051		-0.00366422
-0.0285504	0.0750141	0.0746129	0.0111086	-0.000898194	0.0299674	0.0801835		-0.00191325		0.0156572		0.0518266
-0.00475015	-0.0447176	-0.0266418	-0.0174231	0.0339579	0.0575924	0.0588199		0.0876562		-0.0402561		-0.0429493
-0.0248496	-0.00822896	0.0328947	0.0782712	0.0230862	0.0733336	0.0921319		-0.0521623		0.00272837		0.034909
-0.0265466	0.0347073	-0.060779	0.0706803	0.0233104	0.0220374	0.0470648		-0.0607165		0.0182767		-0.0294353
0.000502958	0.0716715	-0.0173654	0.00647746	0.0455187	0.0430239	0.0168473		-0.0293176		-0.0202061		0.0236618
0.0375657	-0.0560118	0.069515	0.117705	0.0301287	0.0271289	0.0541686		-0.00471797		0.00906302		-0.0202473
-0.00571373	-0.00236254	-0.0088494	0.000343881	-0.0211571	0.0735889	0.0592401		-0.0449634		0.0371609		-0.0309906
0.00696844	-0.0472703	-0.0111376	0.0269792	0.0304918	0.022347	0.0661532		-0.0278078		0.011197		0.00136347
-0.00614354	-0.0447757	-0.0652072	0.0640416	-0.0298	0.0626971	0.0843131		0.00927413		-0.0341603		0.0040124
0.00253622	0.0192859	0.00459634	-0.030681	-0.0175455	0.0930776	0.000637399		-0.0497502		0.00365817		-0.0150739
0.0977251	0.0185656	-0.00139265	-0.0442437	0.0271601	0.0195727	0.0428923		-0.0227235		-0.0801026		-0.0127943
-0.0183035	0.0515136	0.0215785	-0.0129854	0.0341172	0.0310628	0.0311553		-0.0396776		-0.0744138		0.0358906
-0.0407456	-0.0396265	0.0215384	0.0228849	-0.0707647	0.0336053	0.0946988		0.0162884		-0.0285731		-0.0442851
-0.00544278	0.00898053	-0.0812671	-0.00349454	0.000462881	0.0498963	0.105409		-0.0166291		-0.0723122		0.0424354
0.0343415	-0.0508775	0.00796864	-0.0264865	0.0294555	0.0232418	0.00143707		0.0758727		-0.000332214		-0.0250725
0.0250134	0.00546836	-0.0239302	-0.00907961	-0.0284181	-0.000162782	0.0560669		-0.0662644		0.133491		-0.0206025
-0.00160837	-0.0349457	-0.0281992	-0.0246232	0.0282781	-0.00462415	0.101566		-0.044065		0.132089		-0.0453126
0.0221767	-0.0254501	0.0275699	-0.0533624	-0.00632299	0.031055	-0.0521023		0.0507685		0.108587		-0.0832395
0.014083	-0.0090133	-0.040322	-0.0631841	0.030304	0.0658244	0.000407291		-0.033602		0.0637182		-0.0297276
-0.0217695	-0.0146343	-0.0160188	0.0027315	0.00562493	0.0844148	0.00336085		-0.0489479		0.0807533		0.00960437
0.00948304	-0.0161789	0.0344778	-0.0157833	0.0552807	0.044077	0.0357081		-0.0100407		0.118321		0.0190543
0.0333742	-0.0229623	0.0472147	-0.0166453	0.00142941	0.0819356	-0.0362768		-0.00472209		0.0667646		-0.0413919
0.00963247	-0.0516297	-0.0154184	0.0884049	0.00249022	0.0767511	-0.0225587		0.0741438		0.0580647		-0.0066786
0.0252509	-0.0445367	-0.0634599	0.0469217	0.0252252	0.0274326	-0.00636715		-0.0583752		0.176003		0.0632129
0.0419059	0.0167641	0.0212822	-0.086121	-0.021208	-0.0140965	-0.0276178		-0.0339316		0.143892		-0.0492452
0.00150934	0.0423389	0.0136313	0.0945021	0.0517912	0.0595446	0.0570751		0.00813434		0.161275		0.000329622
0.0454706	-0.0707895	-0.0240748	-0.0442273	-0.0337602	0.0214097	-0.0508398		-0.0143823		0.111354		0.0101899
0.0108619	0.0574413	0.0494411	0.02021	0.000284433	0.0907881	0.00395058		-0.0783744		0.0377594		-0.0139034
0.0492225	0.000299863	-0.0212244	-0.0458144	0.031938	0.065831	-0.0127765		-0.016325		0.180796		-0.0482098
0.00765058	0.0631816	-0.0145632	-0.00805195	-0.043679	0.0848037	0.0349051		-0.0124654		0.0305414		-0.019538
0.030044	0.0533985	0.0294169	0.0615973	-0.0517145	-0.00602943	-0.00548623		0.057892		0.0903101		0.012825
-0.0168144	-0.0302744	-0.0457652	0.0534481	0.025408	-0.00660626	-0.0424011		-0.0411849		0.114714		-0.0203796
0.0786066	-0.0751968	-0.0225826	0.0160703	-0.0219441	0.025641	0.036892		-0.0362302		0.130525		0.0449386
0.0263895	-0.0135771	0.0176812	0.0630423	0.0700973	0.0412417	0.0868378		-0.0304888		0.131736		0.0776191
-0.0514575	0.00560853	-0.0660619	0.0604792	-0.0272617	0.0358011	0.0358236		-0.0215585		0.132909		0.0593151
-0.00128229	0.000192251	-0.0299108	0.0297851	0.0264823	0.055262	0.0326329		-0.0301926		0.108452		-0.000840914
-0.0131428	0.0666523	-0.0831708	-0.000994489	-0.0065558	0.055672	-0.0649876		0.00637741		0.0949045		0.0546193
0.0624569	-0.0679124	-0.0285547	0.057524	0.0516654	0.0299033	-0.0186244		-0.0254901		0.0967327		-0.0454992
0.0359092	0.0143912	0.00592393	0.0350758	-0.0129843	0.0779396	0.0165675		0.0152628		0.127531		-0.0263077
0.00219054	0.00541595	0.0235603	0.041675	-0.0315279	0.0531072	-0.0433854		-0.0475405		0.194794		0.00695162
0.0321954	-0.0128512	-0.032942	0.0337378	-0.0360098	0.0257575	-0.0901499		-0.00584947		0.111695		-0.0545036
0.0625071	0.00175716	-0.0208423	0.0300618	0.00919248	0.0439037	-0.0718697		-0.020873		0.0624124		0.0265622
0.0349846	-0.0243686	0.00175467	0.0433401	-0.0248152	0.00165356	-0.0471568		-0.00119963		0.191425		0.0319463
-0.0363232	-0.00790978	0.0288059	0.0553158	-0.0363152	0.0481715	0.0379279		-0.0245926		0.189801		-0.0305012
0.00626123	-0.0426384	-0.0102818	0.0802807	0.04281	0.00998767	-0.0596497		-0.0355228		0.113553		2.91324e-05
0.00814727	-0.0429527	0.0213227	0.0205498	0.0162751	0.0379809	0.00132472		0.00848077		0.136014		-0.0101071
-0.0843207	0.0265012	-0.0164371	-0.0263337	0.0819121	0.0123801	0.00121747		-0.0592787		0.113314		0.0755855
0.0539107	-0.00686269	-0.057124	0.0455359	0.0596863	0.0897663	0.0234683		-0.00246195		0.126869		-0.0191562
-0.0193407	0.0380143	-0.00388923	0.0268768	0.00244749	0.0560959	-0.0141249		0.0148721		0.166539		-0.0267278
-0.0396051	0.038162	0.0527721	-0.0466204	0.00526866	-0.00675012	-0.0210101		0.0251121		0.11062		0.100659
0.0232324	-0.0192412	0.032436	0.0219306	0.0400056	0.0426508	0.0372844		-0.0598969		0.0934908		-0.00153753
0.00854809	-0.00661426	0.0482246	0.0515708	0.0529838	0.0664606	0.0270479		-0.0185431		0.14483		-0.0503712
0.0795729	0.0365465	-0.0182665	0.0332832	-0.0485814	0.0167181	0.0172967		0.0388966		0.0613456		-0.0571723
0.00868061	-0.00331476	0.00276254	-0.00673623	-0.00761956	0.0377569	0.070203		-0.0235387		0.137588		-0.0371718
-0.05026	0.000734175	0.0233947	0.0298088	-0.013128	0.0392547	-0.00622691		-0.0177422		0.176054		-0.057615
0.014426	0.0551357	0.00127565	-0.0373446	0.0184888	-0.00445299	-0.00835973		-0.0416082		0.204632		-0.0138484
-0.000588341	-0.0427764	0.0748389	-0.0163588	-0.0406637	0.0597407	0.0544373		0.0695178		0.0204837		-0.0322148
-0.0400782	0.00486921	0.0124094	0.0508959	-0.0945298	0.118287	-0.0640311		-0.0528715		0.168637		0.00186887
-0.0243175	-0.0526956	-0.0348283	0.0352437	-0.0238049	0.0926506	-0.0721815		-0.0565604		0.0319196		0.0061145
-0.00217087	0.0287206	-0.00934485	0.091131	0.00694378	-0.00170938	0.0153255		0.045419		0.114891		-0.00558942
-0.0243159	-0.000691043	0.000786608	0.0662977	0.0291205	0.042881	0.0538785		-0.000501521		0.112903		-0.0749557
-0.0482494	0.0166456	-0.0176461	0.0567416	-0.00445834	0.0965285	-0.0761962		0.0290803		0.123074		-0.0422481
-0.0452273	-0.0589511	-0.0658035	0.105569	-0.0596127	-0.0296029	0.0106071		-0.0124355		0.106518		-0.0172573
-0.0546111	0.0497472	0.0385426	0.0412251	0.0050548	0.0386532	0.00477657		0.0167445		0.106001		-0.0348724
0.0132688	0.0836594	0.0254149	0.0832838	-0.0126404	0.001503	-0.0225374		0.000784258		0.0661542		-0.040796
-0.0303039	0.0085484	-0.0260686	0.0454581	-0.0108365	0.0490451	-0.0113406		0.0213487		0.0966231		-0.0658548
0.00519147	-0.0314983	-0.0127791	0.10531	0.00295659	0.0678938	-0.00924408		0.0403553		0.142123		-0.0531088
0.00251448	-0.025019	0.0187122	0.119887	0.00210272	0.0586436	-0.0700751		0.0398352		0.0861595		-0.0238511
0.0109913	-0.0130147	-0.0202829	0.0417303	0.0646546	0.0232244	0.0403386		-0.00682025		0.0514343		-0.0471333
-0.00763151	0.010624	-0.0129751	0.0495413	0.00638086	-0.00839121	-0.0151009		0.0295384		0.15216		-0.0813774
-0.0345862	-0.0170415	-0.0378613	0.0709652	-0.0343554	0.00685988	-0.0407759		0.0275623		0.0638627		-0.0263839
0.000139025	0.0560198	0.0143263	0.106842	0.0271248	0.047679	-0.00715694		0.0157861		0.136798		0.00793718
0.00832294	0.0166545	-0.0516281	0.0706242	0.0141166	0.0504848	0.0118449		-0.00890635		0.156902		0.0195789
-0.0188245	-0.01125	0.0326474	0.0687254	0.0328663	0.0333778	-0.0405921		-0.0211796		0.181985		-0.0637199
0.0235062	0.0405677	0.0565709	0.144754	0.0184004	0.043902	-0.0325813		-0.0030542		0.106582		-0.0863519
-0.0531461	-0.0662186	-0.0219798	-0.0370563	-0.0356895	0.0479289	0.0223129		0.010202		0.136059		-0.0179008
-0.0449799	0.0140881	-0.0342727	0.0514835	0.015256	0.0930238	0.00674538		0.0630919		0.20178		-0.074972
-0.0504269	-0.02354	0.0169218	0.134248	0.0011105	-0.0167644	0.0157549		-0.0499035		0.200363		-0.00751118
-0.0101464	-0.00532399	0.0615875	-0.0132912	0.023817	0.0361197	0.0131482		0.0878623		0.0922118		-0.042838
-0.000785197	0.0531695	0.0276308	0.0528284	-0.00122203	0.0713301	-0.0230565		0.00417122		0.0870959		-0.0478752
-0.0426074	-0.0320572	0.0492586	0.0749101	0.0162135	0.0613015	0.035578		-0.0182849		0.13274		0.124791
-0.00201466	-0.0488489	-0.0591396	0.0720088	0.0520978	0.0910333	0.0245211		0.127386		0.146515		0.0929863
0.0933043	0.0188966	-0.0493214	0.127947	-0.00714128	0.0688946	-0.0310719		0.11685		0.139501		0.149158
-0.0441957	-0.0274708	0.0308441	0.0790316	0.0255952	0.0429379	0.00371354		-0.00654051		0.101955		0.0736725
-0.00483807	0.0345139	0.0113772	0.0749127	0.0095669	-0.00163491	-0.00187698		0.0282882		0.147775		0.00283763
0.0017434	0.0492097	0.021934	0.0226838	-0.0396733	-0.00675064	-0.037798		-0.0158646		0.0885483		0.0502726
0.0199721	0.0113502	-0.0121205	0.0636945	-0.0160608	0.0551073	0.0787438		0.0232982		0.067763		0.0124074
0.101237	-0.0305661	-0.0398696	0.0735289	0.000180873	0.0524755	-0.0076935		-0.037731		0.139404		0.0685372
-0.0376339	-0.0211311	-0.0110247	0.0860566	-0.0577582	0.116474	0.0652802		0.0153461		0.0980677		0.149559
-0.0203209	0.0336972	0.00435868	0.0848511	-0.0325864	-0.0396505	0.0614668		-0.0419393		0.169909		0.0496142
0.0158499	0.0102934	-0.0229523	0.0475834	0.0401098	0.0310743	0.0169785		-0.0237345		0.13024		0.00525009
0.0270838	0.0224461	-0.0390935	0.0636444	-0.0110015	0.0603575	0.0273629		0.0910626		0.127322		0.0706804
0.047834	-0.00982771	-0.0536284	0.0553834	0.0131961	0.0230745	-0.0186427		0.0651536		0.149158		0.0669361
0.00618081	-0.0218508	0.0168108	0.0762291	-0.0240093	0.0902673	0.0414432		0.089795		0.0889337		0.105415
-0.0326033	0.0703145	-0.0318404	0.0392592	0.0281423	0.0114321	0.0510049		0.0301853		0.143289		0.0636124
0.00641365	-0.0316084	-0.0364846	0.0857651	0.0306247	0.0617631	-0.00496421		-0.0216324		0.158457		0.0885634
-0.0267486	0.0122107	0.0362921	0.0665461	0.0229603	0.0526402	0.00728236		0.0180159		0.087554		0.0504237
0.0637526	-0.00956129	0.0222097	0.0901576	-0.035739	0.0865277	-0.0270949		-0.00506872		0.135774		0.0661097
0.0398536	0.00874319	-0.00507744	0.102334	-0.0323756	0.113752	-0.0430856		-0.0715332		0.125918		0.0203087
0.0128621	-0.0507083	-0.0359064	0.10331	-0.0298597	0.017284	-0.00248886		-0.0192404		0.136297		0.0908075
-0.00862918	-0.0366816	-0.000234675	0.0927494	0.035556	0.0609218	-0.00113015		0.00674762		0.150885		0.100078
0.0594165	-0.0137522	0.0164693	0.0296497	0.0536793	-0.02435	0.00661277		0.0602571		0.101131		0.1278
0.0383505	0.05709	0.0245571	0.116851	0.0239067	-0.010692	0.114277		0.015304		0.125825		0.0776721
-0.0303646	0.0318835	-0.0132389	0.0890599	0.0303621	0.0272971	-0.0244816		0.0289946		0.135922		0.122165
-0.0135649	-0.0192717	-0.0472428	0.090347	-0.00288483	0.0896485	0.0469705		-0.00637141		0.149728		0.0707232
0.00775974	0.00213213	0.0287907	0.128471	0.0501409	0.103376	-0.0105126		0.0827411		0.200632		0.0520082
0.0129455	0.0147972	-0.0647817	0.0683933	-0.0302316	0.0202585	0.0924433		-0.0117188		0.124472
-0.0119854	-0.0316277	-0.00261262	0.0960867	0.00346049	0.00852535	-0.0161161		0.0176483		0.120446
-0.00786984	0.019273	0.000895788	0.097375	-0.0706722	0.0156582	-0.00544697		0.00411071		0.0206331
0.0322439	0.0321945	-0.0646331	0.0783591	0.0356217	0.0311279	-0.0203531		0.0597249		0.0872486
0.0251207	0.0285597	0.077586	0.0850181	0.0690446	0.0582433	-0.0474714		0.0683237		0.148611
-0.0196332	-0.0485536	0.0386898	0.011479	-0.0140383	0.0592488	0.0466786		0.000220443		0.0739863
-0.00216763	-0.0265306	-0.00632669	0.0419192	0.0395011	0.0471595	0.00679573		0.0113544		0.0581561
0.00427006	0.0199952	0.0212437	0.0700365	0.0925058	0.111389	0.0799936		-0.00889894		0.0845668
-0.0762035	-0.00431667	-0.00911798	0.123271	-0.0619649	0.133638	0.0387388		0.053004		0.148563
-0.050862	-0.0617846	0.0205756	0.137118	0.0463776	0.0474266	0.0606451		0.0223313		0.179103
0.00203636	-0.0200999	-0.0083108	0.0486359	-0.00437365	0.0749284	0.00211032		0.0434624		0.0698285
-0.00163096	0.029011	0.0169257	0.0168943	0.0182328	0.0452026	0.024019		0.044115		0.0671272
0.00581835	0.0155606	0.0108472	0.00825433	-0.0253408	0.126135	-0.016472		0.054621		0.0952098
0.0265761	0.0274104	0.0112222	0.0796538	-0.0248288	0.103257	0.0462615		-0.0560723		0.117082
0.0307477	-0.0693903	-0.0203057	0.0843403	-0.023143	0.0340965	0.00085945		0.0220488		0.0406643
-0.024967	-0.00305143	0.0505223	0.114783	-0.04939	0.102606	-0.00723753		-0.014424		0.115439
0.100768	-0.0386721	-0.0194666	0.115286	-0.0863581	0.0387532	-0.00632933		-0.00726906		0.0848294
-0.0288091	-0.0365561	-0.0614611	0.00870878	-0.00981229	0.0881859	-0.00135323		0.0547189		0.0947561
0.0380173	0.0369865	-0.00450985	0.0415695	0.0273367	-0.0424694	-0.0657869		-0.00275856		0.165012
-0.00389978	-0.0291348	0.0315221	0.0494374	-0.00947363	0.00671354	-0.0096693		0.0395293		0.257762
-0.0202012	0.0379961	0.000125641	0.0511509	0.0519947	-0.0514187	0.0925554		0.0201164		0.140022
0.00278434	-0.0226517	-0.0413377	0.0916807	0.0069586	-0.0493971	0.0193517		0.0444253		0.0999661
0.023715	-0.0282586	-0.0664407	0.137891	0.0138045	-0.0785616	0.0378231		0.0385022		0.0805334
-0.0106573	-0.0246367	-0.0139596	0.142831	-0.0479772	-0.0229178	-0.0591312		-0.0149904		0.133249
-0.0367572	0.0135382	-0.00192073	0.0849736	-0.063784	0.0093304	0.070962		0.00677726		0.0694115
-0.0113825	-0.03097	0.0683239	0.0705228	-0.0339242	-0.0539462	0.0149735		-0.0418444		0.106419
0.0212031	-0.0437611	0.016246	0.095888	0.0196226	-0.0660226	0.0183401		-0.00694104		0.198237
-0.0113546	-0.0389774	-0.0381283	0.0634275	-0.050417	-0.0639835	0.0115393		-0.00249713		0.100586
0.00665805	0.047744	0.0219034	0.0515247	-0.0398414	-0.0693536	-0.0258707		-0.0124483		0.0749096
-0.0117351	0.0395497	-0.0433243	0.112476	-0.0097492	-0.0206303	-0.0430226		0.0376654		0.146742
0.0346803	0.0214915	-0.040948	0.0673597	0.0166621	-0.0117135	0.0052528		-0.0345499		0.00984675
-0.0117701	-0.00674107	-0.054827	0.0960813	-0.00729802	-0.0146657	-0.0256544		0.0247258		0.103164
-0.0338815	-0.0107061	-0.0312565	0.0154613	-0.00338767	-0.0597675	0.00708099		0.0444574		0.0977839
0.0629561	-0.0556502	0.00358603	0.0216217	-0.0646738	-0.000413854	-0.00600398		0.0295128		0.0841857
-0.058388	-0.0228361	-0.0213863	0.0560718	-0.0132725	-0.0276701	-0.0183233		0.000803909		0.149481
-0.0144024	-0.0315659	-0.0113867	0.0242339	0.0142282	-0.0235032	0.0447503		0.0272094		0.107466
-0.0343672	-0.0447748	0.00606883	0.114733	-0.0139624	-0.0210021	-0.0134628		-0.033961		0.0702163
0.0101967	0.008664	-0.0253167	0.0966071	-0.0137858	-0.0268328	0.0678009		-0.00900177		0.0616587
0.0324372	-0.00800656	-0.021553	0.120732	0.0638653	-0.0388549	0.0358115		0.0264848		0.114229
0.0921141	0.0484203	0.00300027	0.0837516	0.0287954	-0.0762973	-0.0224548		0.0556442		0.0542866
0.0078961	0.0486094	0.0290161	0.17542	-0.0188206	0.00199048	-0.0134764		0.0265295		0.0848756
-0.0317925	-0.0499296	0.0760158	0.0595866	-0.000949497	0.0982822	0.013174		0.00423057		0.0639055
0.0703069	0.0200877	-0.00430789	0.0933753	-0.0366489	0.151263	0.0312926		0.0410564		0.105323
0.0379948	0.00258548	-0.000778772	0.14627	-0.0249951	0.0551883	-0.0135302		0.0390549		0.215104
-0.00959334	-0.0164607	-0.00257519	0.0633612	-0.00429543	0.00238734	0.0320331		-0.0124421		0.201094
0.00456078	-0.0586617	0.0495725	0.0684682	0.00522287	0.152566	-0.0382921		0.016625		0.0511966
-0.0221618	0.108458	-0.0127385	0.0216479	-0.0257617	0.0854574	-0.0386778		-0.0196997		0.0429212
0.0120287	0.0518295	-0.0215014	0.135089	0.031234	0.220987	-0.00394531		-0.0354646		0.0399977
0.014508	0.039213	-0.0012444	0.0878144	0.0253737	0.119425	-0.0288027		0.0377436		0.161956
0.0390054	-0.0152838	-0.00564759	0.0594166	0.0554562		-0.0477634		0.00348405		0.0916372
0.0345356	0.0247239	0.0224369	0.0640976	-0.049619		-0.080621		-0.0485293		0.179167
-0.0226352	-0.0438849	-0.0194304	0.0964015	-0.0295571		0.00959583		0.0758548		0.106485
0.0173532	-0.0429718	0.0189539	0.117256	-0.0103868		0.0344015		0.0108854		0.157022
0.0584145	0.0166386	0.00751488	0.00217046	0.03584		0.00754344		0.0130491		0.0966505
0.082553	-0.0149445	0.000197306	0.0813551	-0.00546686		0.0161688		0.0152665		0.111049
0.0680415	-0.0275353	-0.00364944	0.0367877	-0.0152441		-0.0684401		-0.0500394		0.0957942
0.044273	0.0620654	0.0201424	0.0898035	-0.0674704		-0.00257665		0.0662018		0.0342752
0.0447294	0.041401	-0.00958354	0.0486863	-0.0561298		-0.0114442		0.00574851		0.0342571
0.0250206	0.0454828	-0.00795058	0.041904	-0.00774632		0.0246468		0.0592285		0.0913498
-0.00649706	-0.00347461	-0.0754021	0.0581781	0.0200391		0.0377781		0.0315829		0.170866
0.0424911	0.0191977	-0.00805448	0.0595489	-0.0545899		-0.00424941		0.0116113		0.0752504
0.00498346	0.0334468	0.0247935	0.0746439	0.0566253		0.0112886		0.0100194		0.0756558
0.00703922	-0.0233378	-0.0606935	0.0210613	-0.0141756		-0.00151024		0.00477797
-0.0161922	0.00480884	-0.0459642	0.0409524	-0.061484		0.0264794		0.0562068
0.0112206	0.0120521	-0.0332459	0.0585489	-0.0234905		0.00718971		0.049401
0.00443434	-0.0867307	-0.0347298	0.0856211	0.0101114		-0.065507		0.104834
0.0207598	0.0316761	-0.0134231	0.0339227	-0.0662772		0.109539		-0.019724
0.0291121	0.00223948	0.0279056	0.0444807	-0.0249438		0.0578175		0.0633748
-0.0258814	0.024701	-0.017237	0.0588238	-0.0174441		0.0701176		0.0447097
0.109314	-0.00548112	-0.0369754	0.04893	-0.0190004		-0.0813755		0.0062994
0.00410614	0.0146573	-0.00488077	0.0751703	-0.0385029		0.0376898		-0.0076959
-0.0347424	-0.00575228	0.0496086	0.0721132	-0.0237691		-0.0074763		0.0247096
0.0261796	0.0724131	0.0759949	0.0414426	0.0456271		0.028513		0.0437267
0.031606	-0.0399529	-0.0063299	0.135065	-0.0305396		0.0562788		0.0945379
-0.03219	0.0447955	0.0145057	0.109571	0.0531762		0.0229793		-0.00495342
0.0514899	-0.0609349	-0.028835	0.133427	0.00178813		-0.0317601		0.00809679
-0.0228233	-0.0233784	0.0268924	0.0926543	-0.00048333		-0.00128849		-0.0151325
-0.0522574	-0.0723974	0.0081458	0.0256007	0.00998848		0.0546317		-0.0076946
-0.0175534	0.00359688	-0.0166648	0.0651214	-0.0557637		-0.0552429		0.017202
0.00484849	-0.0172607	-0.0056566	0.0473086	-0.011615		-0.0568657		0.0197634
0.00344667	-0.0325365	-0.0293262	0.108568	0.0118785		0.0210806		-0.00987979
0.0197404	0.0149522	0.0046583	0.102934	0.00395587		0.0003935		0.0554797
-0.0146229	0.0711363	-0.00145101	0.0390725	0.0109289		0.0380863		0.0100781
0.027113	0.0253227	-0.0043254	0.0348453	-0.000301591		0.00915715		0.0198474
0.0456955	-0.0167333	-0.039661	0.0321547	-0.00391395		0.0562413		-0.0282849
0.0499695	0.0257634	0.0487473	0.037852	-0.0705964		0.00623957		0.0363238
-0.0161822	0.0294296	-0.0403618	0.0659093	-0.0208473		-0.0740301		-0.0213299
0.0578604	-0.0329913	0.0150685	0.104713	-0.0636582		0.0492646		0.0601772
0.0445356	0.00350388	0.0425025	0.132751	-0.028104		0.0148614		0.0431991
-0.0574979	-0.00928363	-0.00176327	0.0930636	0.015019		0.0379786		0.0275921
-0.0153872	-0.0022802	0.0121335	0.197727	-0.0201244		0.0119427		0.0477573
0.01664	-0.0247096	-0.0124463	0.0669369	-0.0224261		0.0245763		-0.011711
-0.0286583	-0.0116671	0.000189928	0.0168431	-0.00408971		0.0671236		0.00134543
-0.0055897	-0.00212716	-0.0138414	0.155012	0.0230932		0.0189197		0.00203964
-0.00408512	-0.0159576	0.0238173	0.030576	-0.0230185		-0.0147085		0.00069004
0.0415404	0.00238027	-0.0492192	0.0685786	0.0880957		-0.0505992		-0.0200975
0.0552936	-0.0323765	-0.0222899	0.151603	-0.036478		0.0173605		0.0542917
-0.0458969	-0.0318719	0.0159746	0.115584	0.00773512		-0.0499012		0.0623639
-0.0697743	0.0234007	-0.00815652	0.028922	0.00829363		0.00478816		0.0563447
-0.0218624	-0.0530094	-0.0290819	0.0610961	-0.0381717		0.0242356		0.0205413
0.0224188	0.0409366	-0.0198775	0.105379	0.0448538		-0.000248631		-0.068679
0.0812154	-0.0167684	-0.0431024	0.03596	0.022706		-0.068113		0.0642374
-0.0316472	0.0189294	-0.00988291	0.0464764	-0.0112697		-0.0504906		-0.0229033
0.0294662	0.00297994	0.0283216	0.0501883	-0.0305714		0.00522177		-0.00891496
-0.0608941	-0.000943872	-0.0127688	0.0817207	-0.019076		-0.0071558		0.00183294
-0.0274934	0.0337797	0.0224141	0.0816756	0.000228596		-0.044064		0.0888538
-0.00488694	0.0432105	0.0289581	0.0891021	0.00264914		-0.00953146		0.0118872
-0.0302555	-0.0154571	0.00621435	0.115686	0.0811823		0.0330399		-0.0164532
0.0059383	-0.0399217	0.0211538	0.12665	0.0543224		0.0373905		-0.0023968
-0.0126898	-0.010428	-0.0163054	0.127897	-0.0216036		-0.0699473		0.0222871
0.109488	0.0479833	-0.0399971	0.0536944	-0.00368618		-0.0157079		0.0179741
-0.00237669	-0.0179317	0.0223419	0.0468248	0.0132634		-0.0027001		0.0802016
0.0291214	-0.00447774	-0.0421569	0.0460799	0.0253543		0.0135794		0.0322974
0.0331137	0.0311872	0.0179628	0.127088	-0.064233		0.0651971		0.0271587
-0.0302483	-0.0336922	0.0529179	0.117948	0.000315083		0.0109518		0.00462057
0.0439352	-0.0376602	-0.043687	0.083957	0.00115195		-0.000140205		0.0244092
0.0604473	-0.0034641	0.062916	0.079648	-0.0587121		-0.0205601		0.0825622
-0.0749542	-0.0187874	0.00515793	0.102957	0.0336595		-0.00602659		-0.00684155
-0.00523926	0.017727	-0.0411453	0.133864	0.0240682		0.0343831		0.0917896
-0.00403175	0.000883158	-0.0355926	0.0801197	0.0343704		0.00780556		0.017552
-0.00969074	-0.0377387	-0.0274628	0.0969448	-0.0280168		-0.0194999		-0.0140507
0.0317617	-0.00872454	0.0598379	0.071327	-0.0152341		0.00251819		0.0786344
0.000892261	0.0258933	0.0220568	0.10867	0.0221687		-0.019564		-0.0255383
-0.0470225	0.00595752	-0.0255804	0.0722421	0.0949831		0.0276289		0.0425538
-0.00588085	-0.0339497	0.0723201	0.10124	0.019338		0.0805365		0.0158644
-0.0157455	0.0215435	0.00730359	0.120446	0.0298028		-0.0253802		-0.00166985
0.023145	-0.0474042	0.00900844	0.0827701	0.00653925		0.0573046		0.00884884
-0.0355734	0.0415112	0.0181206	0.0733059	0.0453696		0.0632966		0.061208
0.0797482	-0.0193927	0.0736176	0.12947	-0.00078691		-0.00404478		-0.0512678
0.00269912	0.0260054	0.0267145	0.0420898	-0.0018418		0.0306003		0.0292979
0.0250229	0.0195792	0.0277428	0.0936819	-0.024368		-0.029006		0.00664846
-0.0530295	-0.00290569	-0.0204647	0.0820956	-0.0337682		0.0252726		-0.0139759
0.00921099	0.0461911	-0.00570132	0.0616236	0.0300497		0.0109602		-0.0267576
-0.018494	0.0378067	0.00284124	0.172631	0.0467301		-0.0545037		-0.0374891
0.0537317	-0.0601268	-0.0599285	0.0509815	0.0516487		-0.00313779		-0.0270862
0.0589306	-0.0442425	-0.0305335	0.0442627	-0.0304135		0.0294088		0.021677
0.000166757	0.00823947	0.0566388	0.0551613	0.0694948		-0.0073026		-0.000571001
-0.0138737	0.0656999	0.00858366	0.0933961	0.0697043		-0.0182336		0.00943409
-0.00916294	0.0826722	0.0045982	0.0495245	-0.0249859		0.0128101		0.0155407
0.0325693	0.0200019	0.044066	0.084086	-0.0166827		0.0176396		-0.00721809
0.0058919	-0.0244156	0.00972238	0.100842	0.0549636		-0.0342178		0.0459491
0.0353566	-0.0231767	0.0135717	0.10851	-0.0098532		0.0247004		0.0575975
-0.0423599	0.00882588	0.08079	0.0763828	-0.0230083		-0.00262273		0.0343427
0.00255748	0.0098598	0.00675801	0.112906	-0.0418308		-0.0411909		0.0313653
-0.0414554	0.0458641	0.0306799	0.0895943	0.00116983		0.0168265		-0.0327568
0.00508774	-0.0291164	0.0261229	0.0659192	0.0287633		0.014361		0.0485402
0.0246006	-0.0268372	-0.0102815	0.0888088	0.0251011		-0.00431696		0.0369747
0.0767477	0.0206209	-0.0141316	0.138489	-0.00858933		0.0452605		0.0388823
0.00840255	0.0559321	0.0409219	0.100513	-0.071547		-0.00642615		-0.0215196
-0.0417342	0.0182408	0.0632995	0.0871959	0.0658017		-0.0328036		0.047849
-0.0372988	0.103813	-0.0266714	0.0264265	0.0434945		-0.00368037		0.0212051
0.0451677	-0.0328233	-0.0421799	0.108036	0.022032		0.0271674		0.0125601
-0.0228725	0.0340759	-0.0262207	0.0441682	0.00531884		-0.02878		-0.020907
0.014792	-0.0338433	0.00312698	0.14909	0.0374908		0.0164124		-0.00645076
-0.0196069	-0.0221262	-0.0434413	0.0998233	0.00910747		0.0743903		-0.0341068
-0.0326129	-0.0410269	-0.0317033	0.0333773	0.0651403		0.0140118		0.0446928
-0.00417233	-0.0442664	0.0150818	0.0763483	-0.0547299		0.0260017		-0.0332984
0.00861569	0.0846338	-0.0247679	0.0815544	0.0474036		0.0231944		0.015606
0.10205	-0.0197179	0.00897809	0.0549768	0.0137165		-0.0137384		0.00723379
-0.00336402	0.0323743	-0.0449906	0.106305	0.0138558		-0.0287611		0.00843585
-0.000420621	-0.0366352	-0.0357148	0.0627128	0.0315288		0.0205937		-0.0276612
0.0237922	-0.00300405	0.00612554	0.0561114	0.0449754		0.0714504		0.0428909
0.0244771	0.0186691	0.0404611	0.170366	0.0147561		0.072378		-0.0211703
0.00157315	0.0212014	-0.00953587	0.0891927	-0.011984		-0.0449318		0.00309016
0.0251713	0.059084	0.0342116	0.0484623	-0.0284442		0.0174748		-0.0425799
0.0319808	0.0291946	0.0399953	0.0111859	0.0451111		-0.0145157		-0.0527592
-0.0212907	-0.0190389	0.0530561	0.0568702	-0.0144485		-0.0141854		0.00646757
0.00969577	0.0584426	-0.0672073	0.116278	-0.0304704		0.12668		0.0187439
0.0130364	-0.0219506	0.00797737	0.139691	-0.0439455		-0.000562118		0.0507767
0.0340555	0.0343493	-0.000632154	0.11808	0.0130057		-0.018131		-0.0588899
-0.0432315	0.00416169	0.0073267	0.0735372	0.00768931		-0.0137151		0.0309407
-0.026404	0.0118068	-0.096937	0.0290536	0.0447998		0.0341299		0.00296854
0.0469543	0.0643623	0.0234834	0.072844	0.0251292		0.0499497		-0.0144862
0.0426579	0.0385528	0.0207947	0.0520586	-0.0280157		0.0295687		-0.00759618
-0.0163212	-0.0150733	-0.0688487	0.102063	0.0108109		0.0441138		-0.0237822
0.0863937	0.0120646	0.00972684	0.0919863	0.0676765		-0.0258739		-0.0376208
-0.0442542	-0.0242511	0.0415882	0.0880994	0.0244026		0.0463347		-0.00391694
-0.015267	0.00993778	-0.0364715	-0.0282922	0.0879044		0.0256347		-0.0198502
0.0293764	-0.0149546	0.0091186	0.0216292	0.0207509		0.0403653		0.0171726
0.0370722	0.0145102	-0.00121322	0.0401712	0.0116141		-0.009166		-0.0116925
0.0635814	-0.0126661	-0.0418401	0.0368508	-0.0103702		0.00312227		-0.0276543
0.0444829	0.0307234	0.000690039	0.117916	0.0604358		0.029928		0.0243644
0.00642642	-0.0140803	-0.00890122	0.098866	0.0174306		0.0344861		-0.0416591
0.0257583	-0.00838197	-0.012908	0.0166766	-0.00720925		0.0451763		0.0307529
0.0539151	0.0326148	-0.0206056	0.0559666	-0.0135008		0.0437778		-0.0412636
0.0647609	0.00450241	0.0613373	0.0384796	-0.0422837		0.00376359		-0.0262858
0.0261259	-0.0239202	-0.0174525	0.058837	-0.0254082		0.0587888		-0.0089422
-0.0233083	0.0198779	0.0790405	0.0293584	0.0183939		0.0400713		0.0376803
-0.0285532	-0.0445419	0.00793496	0.138365	-0.059672		-0.0268501		-0.0211478
0.0482042	-0.0140196	-0.0572699	0.0954172	0.0418352		0.00566033		0.0174512
0.00792577	0.0485071	-0.00274672	0.030616	0.130925		-0.0169481		0.0274494
-0.0113986	-0.036154	-0.0618902	0.0802345	0.0213408		0.0240626		0.0812363
0.0142485	-0.00864188	-0.0500833	0.048619	0.0219495		0.0588919		0.0305611
-0.00570125	0.00115555	-0.0313827	0.101724	0.0162589		0.0527154		0.0724335
-0.0218057	-0.0215181	-0.0130435	0.1468	0.00118208		0.0761485		0.06598
0.0430898	0.0784108	0.021311	0.122286	0.0301661		0.000109038		-0.0754927
-0.0219176	0.00369888	-0.0252622	0.114679	0.026087		-0.0191418		-0.00935217
0.00978917	-0.00455813	-0.00907549	0.0571149	0.00889777		0.0764147		0.00367112
-0.0313711	0.0390576	0.0247543	0.0615279	0.0681539		-0.0235486		0.00185088
-0.00560369	-0.0437899	-0.0286863	0.116467	0.00141692		-0.0133913		0.00473848
-0.0146144	0.0319725	-0.0422778	0.0713718	-4.49564e-05		0.0602038		0.0253066
-0.0164135	0.0666531	-0.0046938	0.0405122	-0.0490622		0.112598		-0.0413941
-0.0042381	-0.0520925	0.043339	0.0465438	0.0741154		0.0708686		-0.0340378
0.100272	0.0268683	0.0256928	0.0989801	0.000978146		0.0170104		0.0178859
0.00378264	-0.0215586	-0.0172182	0.0064568	-0.0229223		0.0147179		-0.0847327
-0.0265611	-0.0567868	-0.0426109	0.131815	0.0293609		0.0677941		-0.0665685
-0.0928151	-0.00262366	0.0503454	0.114793	-0.0185463		-0.01654		-0.0648944
0.0223974	-0.0308159	-0.0666739	0.0422022	-0.00362419		0.0425199		-0.00428134
-0.0141101	-0.0593779	-0.027458	0.078349	-0.00604936		0.0170752		0.042629
-0.0311533	-0.00794023	0.0691761	0.0132744	0.0401787		0.0640944		-0.00838477
-0.0411742	-0.0157217	0.057782	0.0256856	0.028527		0.0303401		-0.00745578
-0.0238927	0.0653553	0.0372031	-0.00302516	0.0179846		0.0640673		-0.0486419
0.0295826	0.0575582	0.0327953	0.0524035	0.0145992		0.0284399		0.138091
-0.0125498	0.0616143	-0.0093155	0.0404852	0.0367332		0.00505855		0.00611789
0.0269848	-0.0174541	0.0214129	0.00474698	0.0341645		0.00160174		0.00802581
-0.0142918	-0.00890026	0.0101911	0.0365312	0.062784		0.0454798		0.00150463
0.0241748	-0.0215345	0.0230086	-0.0126401	-0.0196916		0.00193742		0.0139721
-0.0498887	-0.0189216	-0.0392757	-0.00203201	0.0306778		-0.0120115		-0.0132273
0.00101725	0.0145552	0.0292694	0.0306331	0.018619		-0.00352114		-0.00659542
0.0100921	-0.0282897	-0.0144865	-0.01411	0.00431781		0.0469287		-0.0333097
0.0401219	0.00660531	-0.00243626	0.0372649	-0.0299519		-0.00589702		-0.015897
0.0604903	-0.0229009	0.0517701	-0.0214196	0.00677055		0.0829442		0.0586399
0.0396691	-0.0229612	0.000869313	0.0535587	0.0585907		0.0329804		0.0199584
-0.0365332	0.0355994	0.0511291	0.0724963	0.0646215		0.0470883		-0.0127781
-0.0291185	0.0424403	0.00764068	0.084542	0.0332229		0.0646867		0.025501
0.0409689	-0.000191068	0.0134598	0.0342004	0.0663762		0.036563		0.00448857
0.016988	0.0110922	-0.00646132	-0.0298056	0.0512641		0.0800187		-0.0376105
-0.0416044	0.056285	-0.0686382	-0.0361478	0.038123		0.0491412		-0.00788726
-0.0297855	-0.0230594	-0.0423492	-0.0534724	0.0512058		0.00902485		0.0287848
-0.0407288	-0.0247075	-0.0222809	-0.043165	-0.0164003		0.0603093		-0.0773435
-0.00321803	-0.0105272	0.0212392	-0.00298795	-0.0223249		0.0209986		-0.0323011
0.0382488	-0.00374868	-0.0106144	0.0170068	-0.0357982		0.113908		-0.0562371
0.0380461	-0.00389762	0.00575699	-0.0267764	0.00902647		0.025268		0.0367847
0.00708109	0.0165702	-0.0179062	-0.0348428	0.0444602		-0.00345685		-0.0203718
0.0484004	-0.0182495	-0.0441398	-0.0337793	0.0250901		-0.00605423		0.030516
0.0529606	-0.0056571	0.00960611	-0.0195306	0.0207359		0.0554288		-0.0571476
0.00259914	-0.00619323	0.00686533	-0.00419861	-0.0321403		0.0423498		-0.0145878
0.0211575	0.00351368	-0.0313365	-0.0628291	0.0320972		0.10188		0.00200963
0.0886327	-0.0470808	0.0185647	0.00440057	0.0119716		0.0650665		0.0157684
0.0138432	-0.0369408	-0.0297873	0.028089	-0.0106727		0.0222602		0.0332132
-0.0175664	-0.00998688	0.0219435	-0.0458663	0.0417074		0.0793441		-0.00906499
0.0407313	-0.0455364	0.0308935	0.0022757	-0.00552488		0.00518825		0.0290925
-0.00109551	0.0275538	-0.0326014	-0.0287734	-0.0432798		0.00663974		0.0117212
0.0406722	-0.0258798	0.0146201	-0.0208816	-0.0202558		0.0557956		-0.00806702
0.112351	0.0099479	0.016579	-0.0214168	0.000173505		0.0724655		-0.030847
-0.0362973	0.0326181	0.0638192	-0.0197077	0.0209427		-0.0282735		-0.0317007
-0.00605266	-0.0503517	-0.017149	0.0317461	-0.0681647		-0.00318654		0.0154577
0.00364486	0.00756594	0.0312413	-0.0136998	0.0229582		0.0411875		0.0155334
0.0197101	-0.0526523	-0.0154554	-0.0327356	0.0382462		0.0518362		0.0623045
-0.0218605	-0.0384364	-0.00625324	-0.031468	-0.0287407		0.0476962		-0.0177562
0.0217979	0.0142159	-0.0289692	-0.0431175	-0.0150346		0.0218104		-0.0157984
0.0403338	0.026144	0.0115208	-0.0583774	0.00768362		0.0189297		-0.0275597
0.0140966	-0.0134501	-0.0143095	0.00452881	0.0268233		0.0019198		-0.00404294
0.0055489	-0.0386966	-0.0039911	-0.0249422	0.0410517		-0.0202689		-0.00625139
0.0313755	-0.0673262	-0.0369379	-0.0481095	-0.00244222		0.072275		-0.00249578
0.0452629	-0.0642393	0.0260928	0.0566127	-0.00168262		0.053824		-0.0131631
0.0108003	0.0112948	0.05524	0.0358715	-0.00569811		0.0405575		0.0381847
0.00191994	0.0505783	-0.0650491	-0.0147659	-0.0410656		0.016811		0.00735712
0.0737386	-0.00651822	0.0109448	-0.0352939	0.0227913		-0.0231148		0.0146618
-0.0572741	-0.0460322	-0.0311263	0.0765896	0.0177423		0.042531		0.0571155
0.0134378	-0.00383797	0.0543531	0.0593367	-0.0064328		0.0462844		-0.0390048
0.0335845	-0.0413466	-0.0324672	-0.00356303	0.0282362		0.025553		0.0068687
-0.0235955	-0.0117255	-0.0562598	0.122035	0.0351046		0.0341703		-0.0135718
0.0176781	0.06738	0.0361396	0.0665746	-0.0270181		9.39958e-05		-0.0117127
0.0227025	-0.0263734	-0.0732799	0.114587	0.0433318		-0.0178313		-0.00645546
-0.0215775	0.0618396	-0.00950045	0.0831383	0.00115716		0.0636751		0.060437
-0.0245768	0.0828648	-0.0154817	0.0143541	0.00304432		-0.00113985		0.00274904
-0.0355683	-0.0375707	-0.0210657	0.0776357	0.0308663		0.000623748		0.0222454
0.0103377	0.0404422	-0.0615267	0.081232	0.0600273		-0.00827924		-0.0401287
-0.0488751	0.046747	-0.0081195	0.0960899	0.0182402		0.00880059		0.0247183
-0.00967604	-0.0198787	-0.0513474	0.0323753	0.0156479		0.0654741		0.0488891
0.0580306	0.0971208	0.00334659	0.0981065	0.0359231		0.0729139		0.0152845
0.0483953	0.04233	0.0565212	0.0286663	0.0423588		-0.0470573		0.0420765
0.0080569	-0.0106293	-0.00230774	0.047395	-0.000593291		0.0433771		0.0753728
-0.00556168	-0.0250841	-0.0301588	0.0512275	0.00600051		-0.0094612		-0.00396711
-0.0210213	-0.0118535	-0.0185915	0.102392	0.00460797		-0.0159111		-0.0652573
0.0144119	0.060669	-0.00135832	0.122535	-0.00880508		0.0237259		-0.00967066
-0.0385104	-0.0400389	-0.0266242	0.120915	-0.0397334		0.019289		0.00314325
0.00318875	0.0189967	-0.0169459	0.0727546	-0.0107702		-0.0653418		0.0102402
0.0776712	0.0349736	0.00410735	0.108773	0.0541073		-0.0318431		-0.0244071
-0.0447562	-0.019822	0.0635925		0.00745943		-2.2083e-05		0.0418027
0.0604488	-0.0657384	0.0330085		0.0125382		0.030998		0.0810329
-0.00791395	0.0443789	0.0173836		-0.0805838		0.00769672		0.0607799
-0.0485472	0.0458219	-0.0268497		-0.00930348		0.0480091		0.0219373
-0.0159119	-0.0479596	0.00637823		0.0544504		0.109927		-0.0211224
0.0255186	0.0526461	-0.00432189		-0.0616715		-0.0476289		-0.00424163
0.0282567	-0.0134838	-0.00366186		0.100951		0.042428		-0.00993522
0.054589	0.043975	0.00942872		-0.0128131		0.0146652		-0.00040698
-0.0703465	-0.0408838	0.0275642		0.0414692		0.022962		0.0268536
0.0220093	-0.0702661	-0.00043932		0.0300603		0.0187014		-0.0282151
0.0108534	-0.0065645	-0.0177892		0.0330206		0.0439358		0.0435235
-0.0262494	-0.00895719	-0.00379944		-0.00194036		-0.0254702		0.0572974
-0.0172612	0.0672159	0.0161571		-0.0232938		-0.00790569		0.0127826
0.0299778	0.0165025	-0.011305		-0.0982524		0.0600614		-0.0156569
-0.0135395	-0.00975174	0.0149036		-0.00349666		0.0241668		0.0292589
0.0323795	-0.00123611	0.00605824		0.0534112		-0.0181996		-0.0113984
0.0299609	0.0647764	-0.0552971		0.0155537		-0.0229429		0.0835529
0.01853	0.0604008	0.0127949		-0.04779		0.00700146		-0.000435897
0.0294058	-0.0124735	-0.00371214		0.0198848		-0.0715121		0.105101
0.0211904	0.0121299	-0.0263786		0.0231717		-0.021653		0.000787721
-0.00300671	-0.0283665	0.0117429		-0.0129745		0.0437198		0.0150947
-0.00832855	0.0172854	-0.0119351		0.0110124		-0.052036		0.102075
-0.0208372	0.0166106	0.0512008		0.00320658		-0.00665417		0.0436024
0.0102761	0.00144368	-0.00963643		-0.0222126		0.054699		-0.0128095
0.0414791	-0.0304512	-0.00701735		0.00140271		-0.0265139		0.0469
0.00656378	-0.0471329	-0.0449113		0.0416291		0.064016		0.0449978
0.0468484	-0.0159116	0.0384042		0.0351692		-0.00797539		0.00454471
0.00767298	0.0139307	-0.0329959		0.0246689		0.0513165		-0.0314772
-0.00927846	-0.0384882	-0.00429646		0.0161017		0.0127891		0.0439183
0.0233603	0.0224784	0.0507795		-0.0242212		0.0667367		-0.0126405
-0.0155986	-0.0387422	-0.0906361		0.0318928		-0.0264731		0.0245112
-0.0536514	0.00450184	0.0488935		0.020779		0.0130686		-0.0106265
-0.0289725	0.0619259	0.000997963		0.0330526		0.0696666		-0.00139433
-0.0213417	-0.0228987	0.0421606		-0.0453054		-0.0021545		0.0610269
0.0286582	0.0558034	-0.055923		0.0660015		0.0309177		0.0291068
-0.0130893	0.111856	-0.0106086		-0.0297744		-0.0130722		0.0307011
0.0177051	0.0316855	-0.00827443		-0.0166335		0.0402683		0.0884667
0.0451192	-0.0105476	0.0262465		0.00492743		-0.0154576		0.0542087
0.00867482	0.00258202	0.0155743		0.0115427		0.00649458		0.0141111
-0.0529418	-0.0171073	0.00842963		-0.0337026		-0.011993		0.00711558
0.0525837	0.0346316	0.0453467		-0.00723944		0.00197989		-0.0158552
-0.0268182	-0.0523228	0.041842		0.0459773		0.000132702		-0.0433077
0.0321005	0.033115	0.00827888		0.00181872		0.016266		0.0190057
-0.00375715	0.0291425	0.0491724		-0.01901		0.00739805		-0.00721693
-0.0311776	0.00949455	-0.067992		-0.00180536		-0.050766		0.0335237
-0.0308728	-0.0178076	-0.0136042		0.0403006		-0.000538745		0.0727067
-0.0452657	0.0142308	0.0115066		0.0110025		-0.0294853		-0.0145006
0.0139476	-0.0247179	0.0218667		-0.0191589		0.0524371		0.0268737
0.0205036	-0.0477358	0.0414638		0.0199667		-0.0108934		-0.0216855
0.0116086	0.0125927	-0.00458595		0.117621		-0.00330209		-0.0330113
0.0431523	0.0590105	0.00537689		-0.00933307		-0.00110754		0.0825472
0.0454806	0.0489665	0.0321075		0.0387353		0.0374863		0.0141086
0.0252121	-0.0350291	0.196652		-0.00960934		0.161432		0.0583665
-0.0464575	0.0869789	-0.0126138		0.00521664		-0.0328476		0.0180407
0.0233096	-0.0339032	0.00434915		-0.0355558		0.0623808		-0.0127351
-0.0713342	-0.009087	-0.00926367		-0.00895378		0.0523895		-0.0144872
0.0297791	-0.0899659	0.0394955		0.0294634		-0.0281795		0.0367356
0.0402839	-0.0219233	0.00276295		-0.0431026		-0.0415776		-0.0161723
0.0113818	0.0220825	0.0557006		0.00711207		0.0302032		0.0825853
0.0250135	-0.01054	0.120237		0.0364365		-0.00487128		-0.023026
-0.0182237	-0.0562905	0.0114216		0.0293452		-0.0338279		0.0282809
-0.00764491	-0.0604611	-0.019072		0.00548706		0.00816571		0.067804
-0.0143622	0.0326004	0.0561894		-0.0366409		0.00133522		-0.00519965
-0.00191527	-0.00644213	0.0733054		0.0267512		-0.0290547		0.0472464
-0.0319482	0.0413	0.0283666		-0.043252		0.0417572		-0.00616184
-0.00488237	-0.0355048	-0.00419985		0.0044135		0.0587686		0.0481292
0.0370166	0.0316911	0.0396903		-0.0352831		0.0147779		0.0136641
0.0344901	0.0035037	-0.0174524		0.012397		-0.0237743		0.0039262
0.0350733	0.00310852	-0.00622434		0.0397932		-0.0419598		-0.0290511
0.0270331	0.0184387	-0.00846005		0.00261725		-0.0208558		-0.0272871
-0.00712921	-0.00934241	0.0263575		0.0431811		0.0713095		-0.0417128
-0.00804531	0.00196741	0.0608273		-0.0481785		0.0209628		0.0110127
0.077274	0.00138686	0.00935176		0.018688		0.0493018		-0.0125298
-0.00142771	-0.0228651	-0.0275911		-0.0353985		0.0115402		-0.0417869
-0.0450711	0.0462922	-0.0353289		-0.024685		-0.0458984		-0.0439344
-0.0111044	0.012699	-0.0571593		-0.0227919		-0.0468495		0.0637183
0.00752285	0.0122978	0.0166226		-0.0504971		-0.000171803		0.0796417
-0.0077793	0.0683856	0.0468447		0.0165788		0.00501011		-0.00783728
0.00225804	-0.00368803	0.108209		-0.0580407		0.0187781		0.0116209
0.0353978	-0.0287864	0.016541		-0.00411709		0.00867398		0.0110385
-0.0215326	0.0286409	-0.000331594		-0.0328125		-0.0688905		0.010366
-0.0364171	-0.0122338	0.0385599		0.00980123		0.0639075		0.0156394
0.0142957	-0.0171188	0.039163		0.0341832		-0.02389		-0.0426573
-0.0283459	-0.015767	-0.0139845		-0.0338955		0.00308246		-0.0129745
-0.0298753	-0.0154179	0.0622982		0.0132468		0.010276		0.0147147
0.00409824	-0.0241657	0.0251279		-0.0181775		0.00729285		0.0371674
0.00579829	0.031286	0.0347066		0.0184943		-0.0103813		-0.00741735
0.0119811	-0.0041486	0.0383856		0.011974		-0.0317095		-0.0476316
0.0228607	-0.0275365	0.0123334		0.0935853		-0.0526999		-0.00329905
0.00765385	0.033679	0.0295537		0.0348462		-0.0247924		0.0219004
-0.00595842	-0.0561179	0.0465686		-0.0261213		-0.023663		-0.0213578
0.027146	-0.039793	0.0598762		-0.0358439		0.0476403		0.0268421
-0.0026876	-0.0481045	0.0198971		-0.0425799		0.0350861		-0.0116259
-0.0361247	-0.0237765	-0.0105451		0.012773		0.0181233		0.00276679
0.0308188	0.11862	0.0418357		-0.0144109		0.0198173		-0.0111726
-0.000266569	-0.048901	-0.0118246		-0.00429863		0.0098758		0.020762
-0.0161343	0.027098	0.023407		-0.0303725		0.0591021		0.0628557
-0.0160119	0.00261647	0.0153143		0.0557621		0.0195492		-0.0747448
-0.043092	0.0237746	0.0256115		-0.0103173		-0.00883015		0.065019
-0.00243369	-0.0380896	0.0903094		-0.0428865		0.0258155		0.0183482
-0.00129777	0.0416471	-0.0584551		0.018095		-0.0486438		0.00415078
0.0172807	-0.0230594	-0.0477064		-0.0365478		-0.0256326		-0.00397722
0.0145251	0.0089361	-0.0385155		-0.0119075		0.00274918		-0.0426293
-0.0533473	0.0419071	0.0477077		0.00575776		-0.0268206		0.0552302
0.0357114	-0.0735589	0.034181		-0.00704996		-0.0438517		0.0114634
0.0443682	-0.0704623	-0.0116654		-0.0570828		0.00016983		0.0493054
0.0233293	0.0353519	0.0349808		-0.000325542		0.048809		0.0291245
-0.030506	-0.00712501	0.00910779		-0.0180261		-0.0163103		0.00494026
-0.0119777	-0.0541708	0.00662255		-0.00592377		-0.0285568		0.0628292
-0.0173963	0.0839424	-0.036784		0.00629512		0.0692588		0.0195041
0.00873226	0.00503016	-0.0047373		0.00745747		0.0635489		0.0472864
0.0289282	0.0478665	0.0138857		-0.0507729		0.0471406		0.0822903
-0.0403653	-0.0106065	-0.03679		-0.0186159		-0.00266708		0.0863619
0.0347653	-0.0572839	-0.055911		-0.0495007		0.0435779		0.0126915
-0.0116787	-0.0415005	0.0304997		-0.0156861		-0.0197606		0.0108182
-0.0284567	-0.0131759	0.026141		0.0203396		0.0514806		-0.0141206
0.0217897	-0.0548825	-0.00509772		0.0367506		0.0355505		0.0385491
-0.0235013	-0.107848	-0.0591444		0.00583478		0.0839367		-0.00637547
-0.0445646	-0.0457442	-0.00830781		0.0190831		0.052306		0.0437619
-0.0210282	0.0571432	0.0295254		-0.0319673		-0.0111624		0.100356
-0.048208	-0.00344613	0.00550496		0.0896509		0.00431822		0.115751
0.105807	0.0310581	0.0167604		-0.0204417		-0.000410645		0.0118864
-0.0104672	-0.023371	-0.0173389		-0.0641244		-0.0232054		-0.0592082
-0.0369702	-0.0129717	0.0326161		-0.00433806		0.0267273		-0.0172417
-0.0748784	0.0753635	0.0190221		0.0467811		0.0231121		-0.0141649
0.0541154	0.0263513	0.0832762		0.0238554		0.0631492		-0.0051688
0.0227411	0.0134909	0.0548379		-0.0248985		-0.0410157		-0.0199326
-0.0189685	-0.00928317	0.0102617		-0.0608091		0.0325726		0.00546313
0.0358223	0.0342759	-0.0325832		-0.0194949		0.0190664		-0.0211398
0.0133589	0.0474497	-0.0126659		0.00329723		-0.00299794		-0.0373078
-0.00386492	0.0105878	-0.0299379		0.0434546		-0.000788387		-0.0477806
-0.0651645	0.0133736	0.0161466		-0.00847887		0.0300542		-0.0264997
0.0245229	-0.0174847	0.0707128		-0.0595535		0.0508295		-0.0349327
0.0583182	-0.00811628	0.0332332		0.0214466		0.0883674		-0.0478345
-0.0252494	-0.0276667	0.0408689		-0.00382381		0.0669977		-0.0455002
0.0496395	-0.0136884	0.0215498		-0.0362604		0.0389865		0.00216868
0.0340975	-0.0465058	0.0279375		-0.0228167		0.037038		-0.0308737
-0.0116652	0.0356715	0.00889593		-0.00354088		0.0314451		-0.0377569
0.0792611	-0.0903702	-0.0207742		-0.0171634		0.027868		-0.0690387
0.0519372	0.0111134	0.0384337		-0.034135		0.0693797		0.0115099
0.0681524	0.0527633	-0.0686419		0.0624987		0.0497228		0.0159475
-0.0113896	-0.0288743	0.0613911		-0.0040927		0.0414319		-0.00115359
-0.0156358	-0.0194876	0.0314708		0.00120009		-0.00554731		0.00905887
-0.016748	0.042488	-0.00428118		0.0752525		0.0111483		-0.0460401
0.0130456	-0.00145178	0.0804532		0.0103584		0.081022		-0.011965
0.0400965	-0.0252346	-0.00725691		0.0668499		-0.0195386		0.0174746
-0.0590159	-0.00878087	-0.0136653		0.025301		0.0116135		-0.0414749
-0.0420804	0.0280127	-0.0404833		0.0555734		0.0365848		-0.00802867
-0.046583	-0.0386792	0.00821991		0.0132614		0.0423891		-0.0211896
0.0278752	-0.0227851	-0.0297518		0.0100254		0.0175192		0.0255092
0.0367173	-0.0159974	-0.00388665		0.0361527		0.0790976		0.0401784
0.0389739	-0.00530658	0.0294843		-0.0212718		0.0368419		0.0918181
-0.0468665	-0.0401114	0.0300379		-0.00937446		-0.0140139		-0.0046146
-0.0202024	0.0305417	-0.0237797		-0.00131184		0.0513016		-0.00590946
0.104859	0.0228495	-0.0280689		-0.0270851		-0.0295946		-0.00407304
-0.0143927	0.00204227	0.0548226		-0.0213006		0.0839588		0.0314277
0.00498625	-0.040882	-0.0216464		-0.0345657		0.0504213		0.118729
-0.0126335	0.0558623	0.0580236		-0.027613		0.0218945		0.0927161
-0.0294556	0.00948428	0.0435451		-0.000339749		0.0877513		-0.0419474
-0.0286209	-0.00885425	0.0156679		0.0472608		-0.0180503		-0.0210309
-0.0050076	0.0795469	0.00835341		0.0036075		-0.0834944		0.0873676
0.0117102	-0.0552268	0.0389635		-0.0504698		-0.00446657		-0.00121648
0.10181	0.0039081	0.106331		0.00336475		0.0115951		0.00590004
0.0331509	0.00552513	-0.0217074		-0.0453418		0.0430578		-0.00192971
0.00219739	-0.0477754	0.0170154		0.0201957		-0.00407236		0.0163889
0.0928536	0.0142743	0.00480357		-0.00917732		-0.0396104		0.0547217
0.0463995	-0.0155739	0.0605617		-0.0383814		-0.024578		-0.0199394
0.00855966	-0.0483782	0.0281724		0.00617184		-0.0696818		0.0105832
-0.0049424	0.056043	-0.0305106		-0.0260803		0.129108		-0.0287085
-0.0738072	0.0591376	0.0273321		-0.0119116		-0.0101287		-0.0453532
0.0312759	0.0408478	0.0339657		-0.0199647		-0.0658872		-0.0110585
-0.0876663	0.0011149	0.0308229		-0.030838		0.0345057		-0.00323481
-0.00984199	0.0199613	-0.030315		-0.0594429		0.029803		0.024293
0.0342169	-0.0272048	-0.0172193		0.0167295		-0.0113861		-0.00163691
-0.00521343	-0.0288426	0.0364184		-0.0176281		0.0766444		0.0237743
-0.00344861	0.00137273	0.0350635		-0.0241987		0.0581344		0.0102719
-0.026381	0.026114	0.0370442		-0.0525226		-0.00487506		0.0128181
0.0403432	-0.0539342	-0.0149796		-0.038512		0.043936		-0.0040835
0.0547568	-0.00113506	0.0246782		-0.00668944		0.0218031		0.00700626
0.0477233	0.0293819	-0.0220252		0.00094143		0.0403133		0.0524893
-0.00409081	-0.033309	0.00523373		-0.0231978		0.0715109		0.0579492
-0.0457681	0.0262895	0.0490509		0.00924927		0.029595		-0.0185036
-0.0174086	0.00911754	0.123366		-0.052743		0.0540414		0.0223545
-0.000304047	0.0109218	0.00763647		-0.0162197		-0.0276798		-0.0180842
-0.00367863	0.0474992	0.0421431		0.0320818		0.000779974		-0.029139
-0.0468573	-0.0302836	0.0650016		-0.030338		0.015439		-0.0430388
-0.00638145	-0.00335926	0.0482927		0.029468		0.0309971		0.0619323
-0.0172121	-0.0488753	0.054374		-0.0165742		0.00540964		0.0208081
-0.00535862	-0.000664369	0.0525025		-0.0307007		-0.0922709		0.0630104
-0.0499752	0.0835258	0.0156379		-0.0567233		-0.069914		0.0320403
0.053666	0.0440136	0.0693647		-0.0105745		0.0395144		0.0173726
0.0355222	-0.00559499	-0.00185177		0.0139025		0.0792241		0.0377921
0.0220829	0.0158133	0.000214468		-0.0664946		-0.0185814		-0.0157391
0.0296263	0.0142042	0.00524467		0.0117562		-0.0220485		-0.027877
-0.0242097	1.94692e-05	0.0510882		-0.0393943		0.0233469		-0.0365686
0.00731545	0.0554076	0.0585434		-0.0155579		0.0296674		-0.00211426
-0.0833737	-0.0521876	-0.000612724		-0.0687426		-0.0121236		0.00708791
0.0457599	0.026885	0.0197327		0.0150397		-0.0361524		0.0246387
-0.0244875	0.0264426	-0.00323405		-0.0132801		-0.0117313		0.0126434
-0.0106623	0.055081	0.0679187		0.040762		5.75393e-05		0.0202807
-0.0438666	0.0498343	0.0599788		0.076756		-0.00988691		-0.0174923
0.0539027	-0.0144519	0.0377038		-0.0629295		0.00859993		-0.0123851
-0.0230397	0.031301	-0.0105432		-0.0466756		0.0209298		-0.0780033
0.00106949	-0.0398643	0.0975134		-0.0183772		0.0020617		-0.0331363
0.0576066	0.0565071	-0.0130136		-0.0808433		-0.0021492		-0.0197046
-0.0252651	-0.0547624	0.00331604		-0.0490133		0.0998395		0.0202498
-0.0564887	-0.0783054	0.0241246		0.0162834		0.0358758		0.0180057
-0.041519	0.0383956	0.0112607		-0.046317		-0.0248829		0.0805619
-0.037207	0.0558638	-0.0217883		-0.0127465		0.0223104		0.018527
0.0581038	0.033493	-0.00338048		0.0394157		-0.0452712		-0.000624572
-0.0149531	-0.0395175	0.000820899		-0.0755882		-0.0080424		-0.0266413
-0.0158876	-0.00510287	0.0121875		-0.0350013		0.0382971		-0.0143525
-0.0232994	-0.0420786	0.0580574		0.000887747		-0.00967437		0.0548763
-0.0412078	-0.0234061	-0.0176467		-0.0511738		-0.0509109		0.0380828
-0.0257591	-0.0470715	0.034606		-0.0224658		0.105499		-0.0566026
0.0492114	0.0233031	-0.0179941		-0.0427925		0.0745734		0.0132748
-0.0215434	0.0288572	0.0107037		0.0456005		0.00032939		-0.0840302
-0.00706513	-0.0377868	0.0214103		-0.00926619		0.0332253		-0.00183639
0.00213508	0.018036	0.0161276		-0.092481		-0.0751501		-0.0302688
0.0100297	0.0151533	0.0472776		-0.00966721		-0.0372702		0.0130633
-0.0036943	-0.01476	0.0676817		-0.0262413		-0.057475		-0.0176934
-0.0580713	-0.0235008	0.090173		-0.0146021		-0.0594813		-0.0307493
0.0249478	0.0660003	-0.0100209		0.0597043		-0.0174082		0.0178473
0.0538731	0.017195	-0.00190617		0.0325764		-0.116555		-0.0309996
0.0593724	0.0310904	0.017296		-0.0664278		-0.0172568		-0.0181326
-0.00119465	-0.00348582	0.0239558		-0.0339457		0.0535013		0.00306486
0.0113087	0.0275001	0.0324925		-0.0347603		0.062148		-0.0172002
0.00206063	-0.021082	0.0468377		0.0351319		-0.0274812		-0.00327622
-0.0363316	0.00748338	0.0285922		-0.0447563		0.0104624		-0.0439491
-0.0330499	0.0247194	0.101723		0.0423126		-0.0221154		-0.043399
0.0166416	-0.034713	-0.00838457		-0.0189115		-0.0716101		0.0223658
-0.0756383	0.00256578	-0.0467458		-0.0169268		0.0102148		0.0135341
-0.0287963	-0.015038	0.00321616		-0.0240233		0.0132704		0.0619307
-0.0053183	0.0118635	0.0402096		-0.00660654		-0.0500061		-0.0466973
0.0549869	-0.0486723	0.0198176		0.0298349		-0.000837735		-0.0565711
0.048161	0.0149711	0.0434148		0.0085752		-0.00556189		-0.0171545
-0.0155913	-0.0325783	0.0355517		-0.0148946		0.0437804		0.0141591
-0.00585062	-0.0327207	-0.0513286		0.00268717		0.0177101		-0.068592
0.0379256	-0.0511765	-0.00959265		0.0224859		0.0114135		0.00734948
-0.0213047	-0.0248773	-0.00730173		-0.0421945		0.0795135		-0.046404
0.0627647	-0.023652	0.0365928		0.0151025		0.00837518		0.0439627
-0.0122661	-0.0351859	0.0126396		-0.0115454		0.0138852		-0.00917248
-0.00621492	0.0184801	0.0105795		0.0276265		0.0929383		0.0308113
0.0396064	-0.0394292	0.0762699		0.00741521		0.0295855		-0.0395286
-0.0440728	-0.019726	-0.0177906		0.0228524		0.069178		-0.0599704
-0.00704546	-0.00811829	0.0416717		-0.00602493		-0.0160428		-0.0306475
0.0174924	-0.0329837	-0.00721037		-0.0377451		-0.057013		-0.0254347
0.0196544	0.0901131	0.0513064		0.0215024		0.0520249		0.0122698
-0.0229505	0.0801414	0.0179154		0.0243719		-0.0113861		-0.0387345
-0.0273621	-0.0443637	0.0394603		-0.0569889		0.0630856		-0.0366004
0.0251987	0.0716184	0.0734464		-0.0124361		0.0298581		0.0350017
-0.0156593	-0.0575419	-0.0320042		0.0592038		-0.0227404		-0.0142247
0.0756107	-0.0049636	0.0420512		0.0145204		0.0366314		-0.00441099
0.0159247	0.00899427	-0.0108581		0.0122291		-0.0544806		-0.0309859
0.014406	-0.0271413	0.0472786		0.0311033		0.0907041		-0.0251693
-0.0576788	-0.000603492	-0.024577		-0.0301037		-0.0654493		0.0252794
0.0851787	-0.0198045	0.050489		-0.0232543		-0.018923		-0.00448919
-0.00694618	-0.0294432	-0.0239966		0.0173971		0.0548622		0.00920095
0.0110053	-0.05936	0.0398122		0.0242145		0.0063904		-0.0507769
0.015367	0.0639437	0.0233245		0.0462312		-0.0976875		-0.00996581
0.0223401	0.0620002	0.0211002		-0.0105555		0.0350267		0.0259229
-0.0619291	-0.0709344	-0.00554141		-0.0283997		-0.000782905		-0.0249197
-0.0323624	0.0246008	0.0575924		-0.00870917		0.0538838		-0.0501582
-0.0487598	0.00770331	-0.00401759		0.0115298		0.02895		-0.020981
-0.0429459	0.00327677	0.0336468		-0.00749557		0.0565096		0.0372229
0.000623919	0.0381378	0.0140949		0.0148362		-0.0571326		0.0621615
-0.0374793	-0.015131	-0.0144223		0.0687845		0.0183208		-0.0164994
0.02595	0.00568374	0.0581925		-0.00591466		-0.00669988		-0.00664564
0.0192106	-0.0058115	0.0370905		-0.0364674		0.0352206		0.0121851
0.0313687	-0.00606663	0.0143784		-0.0293787		0.0282831		0.0203638
0.00291908	0.0669712	0.0165674		-0.0041168		-0.036579		-0.0564004
0.0105187	-0.0224574	0.0104997		-0.0309163		-0.0607149		0.00270423
-0.025727	0.0493304	0.012938		0.0285271		0.0311661		-0.0583707
-0.0136994	-0.0264831	0.0229557		-0.0100547		0.00944511		0.0376617
0.0374359	-0.044723	0.0229572		-0.00424203		-0.00358524		-0.0243345
-0.0382576	-0.00808033	0.0571574		0.0208384		0.0318687		-0.0324966
-0.0343855	-0.0478371	-0.000179954		0.0335716		0.0352084		0.0147572
0.0242993	-0.0149434	0.00761821		-0.0281821		-0.0176604		0.00058309
-0.0454965	-0.0115882	-0.0406212		0.00348269		-0.0273555		0.0221193
0.00346785	-0.0250468	0.0512705		0.0346354		0.0256676		-0.00608395
-0.00145719	0.00890253	0.0343355		0.0545456		0.0457676		-0.0157625
0.0602709	-0.00703783	0.00600902		-0.0778562		-0.0725886		-0.0218345
0.0268888	0.0279395	0.00610954		-0.0052195		0.0305294		0.0114509
0.0475719	0.0192144	0.0138283		-0.00280345		-0.00596759		-0.0043392
0.0412657	-0.0421049	-0.00105256		-0.00720474		0.059112		0.0396866
-0.0121673	-0.0351571	0.0383117		-0.0803429		0.0574546		-0.0482561
0.0293716	0.000465961	0.0116595		-0.0537111		0.00146606		-0.0477053
0.00877947	-0.0338691	0.0171435		-0.0464534		0.0207686		-0.000283276
-0.0370648	-0.0175285	0.00999299		0.0628628		-0.0182328		-0.00916449
0.0138497	0.0586311	-0.0108489		0.00272636		0.00220131		0.0192264
0.0263287	0.0258623	0.0455138		0.00856259		0.0903077		0.0546985
0.0783468	0.0317997	0.0488811		-0.0280601		0.0237224		-0.0590301
0.0111772	0.0214332	0.0544775		-0.0581627		0.0224947		0.0124731
0.00297057	0.00708685	0.0796941		-0.014138		0.0260994		-0.0333786
0.00707581	-0.0268215	-0.00802242		-0.0184609		0.0259448		-0.0419772
0.0293362	-0.0386341	0.0353408		0.0298702		-0.0154631		0.0392664
-0.0477705	0.00359976	0.0383847		0.0380098		0.0838552		0.0060642
-0.0220807	0.0586412	0.0634693		0.0249023		-0.0165093		-0.0295661
0.0602132	0.0508735	0.0264351		-0.0250393		0.0400776		-0.00618478
0.0283852	-0.0385815	0.0379146		0.0143436		0.0487688		-0.0339649
-0.0107007	0.0227675	-0.0194708		-0.0745703		0.00860573		-0.000237423
-0.0296355	0.0174422	0.0494632		0.00473448		0.0832481		-0.0125617
0.0502275	-0.0594318	-0.034099		-0.0161156		0.0195384		-0.00811166
0.0377685	-0.00573049	0.00063434		-0.0430141		0.0111581		-0.0193247
0.0181451	0.0405021	0.0260163		0.024739		-0.0105042		-0.0522389
-0.0321045	0.00459311	0.00835591		0.00594179		0.0165842		-0.0101198
0.0062892	-0.0114054	-0.0524991		0.0278592		0.00562899		-0.0474441
0.0112767	-0.0101733	0.0553036		0.0303956		0.00594397		-0.0394374
0.0152895	-0.0241783	0.0173929		0.0248773		-0.0416975		-0.0252267
-0.00906517	-0.053565	-0.00612363		0.028768		0.0190056		0.0174258
-0.00501847	0.0239112	0.0729226		-0.00900699		-0.00266911		-0.00113841
0.0286474	0.00530908	0.0190492		-0.00352252		0.00424231		0.0211521
-0.0104332	0.000791822	-0.0229654		-0.0172814		-0.00381664		0.00572989
-0.0549639	0.0434333	0.0056622		0.0293789		-0.0412139		-0.0550687
-0.0533179	0.0514051	0.00746285		-0.0320749		-0.0111697		-0.0328261
-0.0238343	0.0423998	0.0893469		-0.0133405		0.00216802		-0.0552148
0.0168052	0.00562592	0.0594091		0.015301		-0.0433265		-0.108373
-0.0167278	0.0371232	0.0094027		0.0213398		0.0191544		-0.0577957
0.0620903	0.00211689	0.0254968		-0.0413473		0.00204436		0.0331041
-0.000697397	0.023139	-0.0204804		-0.0675944		-0.0896759		0.0240981
0.0542103	0.0597559	0.0687827		-0.0847975		0.0302399		-0.0154359
0.0327648	-0.00385364	0.042762		0.0469877		0.0134763		0.0151405
-0.000826836	0.0350503	0.0244781		0.0303982		-0.00103766		-0.084428
-0.0324194	0.0161381	0.00565031		0.0041571		0.00162301		-0.0303891
-0.0558329	0.00422928	-0.0177589		-0.0173088		-0.0123395		-0.00801946
-0.0151506	-0.0233117	0.0327278		-0.0579818		-0.052882		0.0463682
-0.0290572	0.0398691	0.0448545		0.0137169		0.0468375		0.0690527
-0.022698	-0.0504849	-0.00645918		0.0358227		-0.0146736		-0.0427004
0.0433295	-0.0615496	0.115721		0.0288251		0.0064153		-0.0169979
0.0141299	0.00135939	0.0648594		0.0523228		-0.0426002		-0.0154385
0.0427915	-0.00023059	0.042158		-0.0187875		0.015376		-0.012173
-0.0635867	0.0127315	-0.00502842		-0.0502622		-0.00416736		-0.0747699
-0.0388865	0.0457486	0.0253219		-0.00269016		0.0105096		-0.013124
0.0401428	-0.0298956	0.0227966		0.00094049		0.0269359		-0.00305583
0.0297003	-0.018101	0.0215975		0.00283824		-0.00191642		-0.0155158
-0.0132728	-0.0397738	0.0693418		0.0665939		-0.0679641		-0.0443479
-0.0395904	0.00952875	-0.0141159		0.0412387		0.0381427		-0.064112
-0.0897842	0.0238444	0.0252649		0.00993913		0.0659781		-0.026624
-0.0232078	0.0477455	0.0101328		-0.0334261		0.0455805		0.0126175
-0.0279239	-0.00922566	0.00811858		0.0438106		0.0397203		0.00634379
0.0432956	0.0644882	-0.0361314		0.0036281		-0.0340177		-0.0571763
0.000497828	0.0375975	-0.0104137		0.036909		0.0588533		0.0306518
0.040483	0.0517265	0.0185934		-0.045737		-0.0356556		-0.0354094
-0.04907	0.00856013	0.020526		-0.0109481		0.0367987		-0.000444593
0.00519901	0.035593	0.0351011		-0.00302245		0.0108653		0.0615253
-0.0210878	0.0428194	-0.0191333		0.0494068		-0.0543122		-0.0629251
0.0180003	-0.0247116	0.0775812		-0.000566389		-0.0190597		-0.000563669
-0.0189536	-0.0285244	-0.0548449		-0.030776		0.0420962		-0.0502513
0.0755572	-0.0267029	0.0267825		-0.0312174		-0.0447817		-0.076628
0.00527862	0.0304836	0.0519118		-0.0318766		0.0336005		-0.0102032
0.0240605	0.0335851	-0.0578253		-0.00263246		0.061886		-0.00532403
0.0100406	0.00334553	-0.0725964		0.0041576		0.0238721		-0.0477968
-0.022627	-0.0407332	0.055856		-0.0391853		0.0288959		-0.0393857
-0.0225857	0.136184	-0.0278263		0.0132476		0.00721778		-0.0011756
0.0296908	0.0243732	0.0217262		-0.0258287		-0.0265513		0.0140843
0.0450991	-0.0347375	0.0164625		0.00541213		-0.0199786		-0.0517869
-0.0521655	-0.020028	-0.0211797		-0.0527366		-0.015787		-0.00724678
0.0386044	0.0070915	0.0263835		-0.050959		-0.0615827		0.0186169
-0.0178721	-0.0100854	0.00524268		0.0181849		-0.0500007		0.0195188
-0.0452511	0.0562198	0.00298344		-0.018124		0.0192681		0.0454101
-0.0598907	-0.0573817	-0.0117423		-0.0268983		0.0635311		-0.0376396
0.0466242	-0.0301276	-0.0070483		-0.0245584		-0.0228992		0.0253739
0.0657413	-0.0403803	-0.0137485		-0.0136729		0.0691774		-0.0279103
0.0448955	0.00657167	-0.0700983		-0.0461658		0.0163001		-0.0384167
-0.00982922	0.0433959	0.034715		0.0234403		0.0509208		0.0769588
0.0118274	0.010202	0.0800325		0.0195091		0.0179235		0.0534255
-0.0343273	0.0144854	0.00553134		0.00060161		0.0481867		-0.0184597
-0.0156506	-0.0237094	0.0264274		0.0050355		0.100422		-0.0499901
-0.0264162	-0.0414534	-0.02052		0.016361		0.00107652		0.0427602
0.00225955	0.034327	0.015089		0.00193287		0.0620366		0.0503215
0.0620135	-0.0530039	0.00227394		-0.0468375		0.0371904		-0.00827221
-0.0684854	0.000626783	-0.0277244		0.0412533		0.0161016		-0.027401
0.0172141	0.0437837	0.0143242		-0.0128644		0.0182835		-0.0158816
-0.0429513	-0.0764564	0.00930826		-0.0706308		-0.0856438		0.043001
0.0366729	-0.0359555	-0.0473051		-0.0216514		0.0672646		-0.028072
0.056236	-0.0318375	0.069245		0.0263767		0.0147607		-0.0381302
0.00967805	-0.00538809	-0.0745631		-0.0185312		0.064726		-0.0502446
0.0293747	-0.0134355	-0.00718825		0.0549139		0.0224178		-0.0176997
0.0944616	-0.0115018	-0.0166476		-7.31566e-05		0.0201043		-0.0585959
0.0105092	0.0666892	-0.0413591		-0.0412153		0.0112159		0.0304877
-0.0069746	0.0575565	0.0256086		-0.0617598		-0.00685167		-0.0124457
0.0185944	-0.0145833	0.0172456		-0.0158417		-0.000366471		0.0171797
-0.0502765	0.00374156	-0.0138661		-0.0442086		0.0904485		-0.0113144
0.00416188	-0.0119457	-0.0235178		-0.00196228		0.00901885		-0.0130712
-0.0108455	-0.0228446	-0.0351009		-0.026746		0.0515695		-0.028905
0.0761473	0.0294677	-0.073638		-0.00264498		-0.0206515		0.0165427
-0.0376996	-0.0397948	-0.0520819		0.00840648		0.0504482		-0.0384133
0.0454854	-0.00472918	0.00433127		-0.0427478		0.0135648		0.02879
-0.00410296	-0.000255408	0.0191894		-0.014363		0.0705937		0.0347362
-0.00670506	-0.0117082	0.0319994		0.00642096		0.0187665		-0.0281723
-0.0225691	0.0233614	0.00928361		-0.0137826		0.0305191		-0.0175438
-0.025477	0.0452874	-0.0169218		-0.018913		0.0220805		-0.0522811
0.0768523	-0.0344588	0.000363659		-0.0212839		-0.0459303		0.0239812
-0.0177004	-0.0493742	-0.00708612		0.0182114		0.00253233		0.0101669
-0.0275222	0.0781932	0.0504888		0.018824		-0.0512993		-0.0297058
-0.0494582	-0.0089209	-0.0349486		0.0294404		-0.0166511		-0.0178128
0.0450321	0.00988996	-0.0335106		0.0498832		-0.00538831		-0.0480513
0.00690246	-0.0100734	-0.013927		-0.00265908		-0.018981		-0.0156456
0.0107423	0.0529846	0.0128371		-0.00228159		0.0184836		-0.0696913
-0.0147162	-0.0674413	0.000815015		0.065131		0.0350855		-0.0555157
0.0531181	0.0227272	0.092291		0.00503138		0.00277288		-0.0303155
0.0285823	0.0252344	0.0203168		0.0145147		0.0277262		-0.0579181
0.0100877	0.0194515	0.0136953		-0.0516455		0.0517168		-0.0825815
0.0399942	0.076766	-0.00655986		0.0244025		-0.00309958		0.0235375
-0.0489465	-0.0571796	-0.0330624		-0.031543		-0.000666894		-0.0115034
-0.0432488	0.00598434	-0.0901672		-0.0269003		-0.023073		-0.0356077
-0.0423453	-0.00188788	-0.0219536		-0.0135274		0.00785814		0.0336022
0.0233601	-0.0107581	0.0253237		-0.0113027		0.0453534		-0.00167136
0.00976547	-0.0240986	-0.0264869		0.0101387		0.0655404		-0.00870698
-0.003741	-0.0262508	0.0219959		0.0215229		0.0150859		-0.0341249
0.00103892	0.0215107	0.0415397		-0.0201775		0.062514		0.0314904
0.0523036	0.034992	0.098961		-0.0204392		0.00351104		-0.0513903
0.00097326	-0.00948562	0.0187545		0.0246641		0.0401028		-0.0538983
-0.0464037	-0.0232651	0.065334		0.00446004		-0.0146714		-0.0116768
0.0349472	-0.00942453	0.062842		0.0670437		0.00652279		-0.00332207
0.0283904	0.0143457	0.0613683		0.0213406		0.0281786		-0.0775917
0.0538841	0.00984762	0.0557164		-0.0428406		0.0123398		-0.0539297
0.00324363	0.00493916	0.0311453		0.0787962		-0.053573		-0.033912
-0.00613941	0.00267904	0.0331759		-0.00401766		0.0030855		0.0909676
0.0587112	-0.0236151	0.0682742		-0.034925		-0.025891		-0.0148581
-0.0148497	0.00996563	0.0427232		-0.0405277		0.0550186		-0.0507395
0.0275453	0.0439775	-0.0558137		0.0603032		-0.023683		-0.0913332
0.0541881	0.0464694	0.0205572		0.0601043		-0.0581639		-0.0123816
0.0582925	0.0292106	0.00398344		0.0734872		0.0237207		-0.0261501
0.128394	0.000433486	-0.00584006		0.0702263		0.079859		-0.0489262
0.0205139	0.0614453	0.0406136		0.00699251		0.0291652		-0.0163175
-0.0454172	0.0185489	-0.00436034		0.0540578		0.0118702		-0.0438816
0.0386766	-0.0229764	0.0204831		0.00237108		0.00442301		-0.0599015
-0.0439236	-0.0334537	0.0512728		-0.00847073		0.0185529		-0.0513246
0.0693431	0.00291749	0.0276202		0.0198411		-0.0190578		-0.0449568
0.0530183	0.00505098	-0.0335197		0.0261315		-0.0191068		-0.0303767
0.0162192	-0.0600332	0.0167146		0.0542636		-0.0672665		-0.0294803
0.0757941	0.000562971	0.0432573		-0.0439368		-0.0565973		-0.0309305
0.0342542	-0.016311	-0.00456923		-0.0678493		0.0442516		-0.022581
0.0401772	0.00646096	0.0204482		0.0245433		0.0570716		-0.0386623
0.0402608	0.019688	0.0291749		0.0310339		-0.00538515		-0.077466
-0.00545833	0.020997	0.00770045		0.096998		-0.0148462		-0.0294773
0.0046866	0.0207701	0.0666775		0.022714		0.00637075		-0.0571221
-0.0441553	0.0182793	0.0468975		-0.0262412		0.00344326		-0.060598
0.0112576	0.0610287	-0.00856115		0.0673982		-0.0343769		-0.0738441
0.0732123	0.00371623	0.0245611		0.0167036		-0.0232839		-0.000990862
0.0591221	-0.000398198	0.0268585		0.047749		-0.0149853		-0.015354
0.00522724	-0.0310549	-0.0217635		-0.0292691		-0.0496592		-0.0494586
0.149987	-0.00143417	0.110027		0.0431624		0.0106861		-0.0233488
0.0321938	-0.0483703	0.0179699		0.0356988		0.022727		-0.0646946
-0.000460543	-0.03126	-0.00725289		0.029043		-0.0116834		-0.0177721
0.0477414	-0.0304632	0.0363956		-0.0305628		0.0337001		-0.023344
-0.00331893	0.00190129	0.0120646		-0.00904224		-0.0183027		-0.0656194
-0.0459624	0.00894776	0.0120279		0.00217229		-0.00953428		-0.0279211
-0.0224891	-0.0161144	-0.0394177		-0.00180519		-0.0716919		-0.0221307
0.00279638	-0.0143654	-0.012396		0.0094677		0.0575808		-0.0320447
-0.0154823	0.012871	-0.012778		-0.0390281		0.0564701		-0.0682289
-0.0222374	0.0188221	-0.0337611		0.0196305		-0.0113176		0.0205859
0.0289618	0.0338765	-0.0277545		0.0292205		-0.0104735		0.019766
-0.0361719	-0.0473985	-0.0219227		0.00324364		0.0434414		-0.00765435
-0.0488978	-0.0268779	0.0511083		0.0201924		0.0628157		-0.0321355
-0.0201562	0.114307	-0.0264744		0.0732138		0.0405073		0.10647
-0.0396247	-0.00804539	0.025552		0.00169923		0.0514101		0.00305447
0.00366106	0.00614026	-0.0255266		0.0284821		0.0952639		-0.0124194
0.0395187	0.00986954	0.0509807		0.0115153		-0.0256658		-0.013475
0.0887642	-0.0461982	-0.0543495		-0.0227175		0.0333086		0.0842616
0.0306035	0.0335435	-0.0152461		0.0790739		0.00306664		-0.0683943
-0.0289507	0.0216682	0.00967199		0.0135689		0.0103937		0.0602785
-0.00882963	0.0111314	-0.0292056		0.0337841		0.0576599		0.0512815
-0.0440112	-0.0482245	0.0274592		0.134846		0.111913		-0.0302327
-0.0308438	0.0356343	0.0208211		0.0294554		0.0598059		-0.0187706
0.0479945	-0.0407356	0.0932084		-0.0118514		-0.0498339		0.0386023
-0.00779626	-0.0300658	-0.0264538		0.0131472		-0.0159501		0.0588523
-0.0151706	0.0142114	-0.0344289		-0.0101863		-0.0203907		-0.0158357
0.0507705	0.0601821	-0.0100801		0.0561897		0.104159		0.0810874
0.0096356	-0.0311017	-0.020532		0.00971972		0.0360537		0.0120772
-0.00221726	-0.0334431	0.0843778		0.0582343		0.0353661		0.0214741
0.0331992	0.00510853	-0.0159715		-0.00862415		0.0476287		0.043199
0.0653301	0.0489912	0.020891		0.0320941		0.020401		0.0206772
-0.0106127	0.0553373	0.0275635		0.00925563		0.0011231		-0.00932264
-0.0142567	-0.08486	0.0645925		-0.0298573		-0.0209493		0.0352956
0.0472702	0.0005005	0.0623646		0.0334923		-0.018346		0.00710396
-0.0248547	-0.00856695	0.00853912		0.0202452		0.0269345		-0.0442264
-0.00143802	-0.0690313	0.0211785		0.0353339		0.00515399		-0.0445035
-0.00140729	-0.0464456	0.0334474		0.0328375		0.0873404		0.0725246
-0.00343401	0.00354751	0.0420327		0.0175724		0.0892763		-0.0213507
-0.0417081	-0.0162133	0.055867		-0.023159		0.0934857		0.0273155
-0.0380947	0.0164616	0.0311861		-0.0209144		0.0866775		-0.0132393
-0.0402662	-0.0619326	-0.00219191		-0.00746392		0.00541283		0.107158
0.0282	0.00056121	0.000315646		0.0355866		0.0729744		0.0432185
-0.0483619	-0.0450764	0.0478511		0.0344871		0.0391114		0.0508208
0.0253489	-0.00856075	0.0117894		0.103986		0.018693		0.0423412
0.00858248	0.0117807	0.0393389		-0.01148		0.0583222		0.0613887
0.030544	0.0369688	0.0578776		-0.00803608		0.0301965		-0.00563975
-0.000666804	-0.00582589	0.0413484		0.0247595		-0.00154694		-0.0234071
0.0288953	0.0126402	0.0357896		-0.0490462		-0.0290468		-0.0229268
-0.0117008	0.0765654	0.0241563		0.0417944		-0.00974577		-0.00852186
-0.0130216	0.0358306	0.052405		0.000312207		0.0498392		0.0784131
0.0394801	0.08176	0.0392913		-0.0579361		0.0908889		-0.0257055
-0.0154217	-0.0182393	-0.0485703		0.0225126		-0.0259862		0.0420481
-0.0575034	-0.0379054	0.0251073		-0.0260445		-0.0257048		-0.0506728
0.00582633	0.0223027	0.0683066		-0.00178246		0.00796746		0.0078538
0.0592802	0.0327659	0.0299272		0.0229885		-0.0481955		0.0297221
-0.0372155	0.0164594	0.0621548		0.0764975		-0.0625563		0.0172386
0.0246256	0.00979915	0.12681		0.0917687		0.00896582		0.0470689
-0.00802114	-0.00963127	0.0634762		0.0397156		-0.0255619		-0.0138484
0.0500725	0.00927739	0.0362082		0.0456878		0.00730454		-0.0403547
-0.000832335	-0.01096	0.00365496		0.0124778		0.0255205		0.0600853
0.0108637	-0.0422489	0.0564104		0.00913005		0.0510253		-0.0381218
0.0254935	0.056743	-0.0169082		-0.0188564		-0.0139275		0.0545895
-0.00777558	-0.0037855	0.0241802		-0.017818		-0.0140357		0.0876555
0.0520702	0.0514452	0.0239246		-0.00944445		0.0349432		0.086149
0.0257728	0.00693817	0.00119884		-0.00703142		0.0217594		0.0315039
0.0432028	0.0334466	0.0566939		0.0111825		-0.0142093		-0.00892483
0.0351845	0.000625385	0.0393777		0.00245043		0.000869181		0.0854531
0.0388154	0.0190687	0.0321891		0.0173568		0.0112064		0.0233512
0.0239451	-0.031735	-0.0677313		0.0438329		0.0218087		0.0434624
0.0361599	-0.0428561	-0.00667301		0.0167855		-0.04069		0.00453823
-0.0495513	-0.0456622	-0.00136709		-0.00189348		0.110284		0.0700253
-0.0178421	0.00611936	0.036929		0.0111274		0.068504		-0.0364562
0.0201725	0.0217313	-0.00430962		-0.0202559		0.0564913		-0.0356526
0.11016	0.0358759	-0.0163783		0.0769134		0.0181713		0.0329783
-0.0737463	-0.00623826	-0.00862366		-0.0182101		0.0548785		0.0721044
-0.00162653	-0.0173018	0.00963099		-0.0468344		0.0498443		0.0786723
-0.00470743	-0.033524	0.127623		-0.00349999		0.0354411		-0.0226206
0.019548	-0.048688	-0.0169993		0.070347		0.00472709		0.0253666
0.00898284	0.0190088	0.0177029		0.00884557		0.0247814		0.0360533
0.0145351	-0.018095	0.0053848		0.00216118		0.0317956		-0.0139916
0.0403209	0.00937839	-0.0518275		0.0666335		0.0744183		-0.0861599
-0.0273306	0.0326559	-0.00908177		0.0151188		0.0386427		0.0465801
-0.015684	0.0113021	0.0487638		0.0525626		0.0226906		0.0147083
0.0470242	0.0118762	0.00113796		0.0185982		0.0484443		0.0750358
-0.0838384	-0.0375461	0.0166456		0.0353742		0.080168		0.0437727
-0.0243352	0.0289467	0.00986682		0.0266078		-0.0154168		0.10333
0.00469819	-0.0352515	0.0178374		0.0392406		0.00729789		0.0135035
-0.00535035	0.0281433	0.0482016		0.0613842		-0.0391017		-0.0416331
0.0473012	0.0201808	0.0176063		-0.0530648		0.0259857		0.0244209
0.0361017	0.0158853	0.0156831		0.0170043		0.0659974		0.017429
-0.0423756	0.0191773	0.0948215		0.0777042		0.00521316		0.037462
-0.0237031	0.0428766	0.0580027		0.000341852		0.0247612		0.0304392
-0.071469	0.0349564	0.0755233		0.0131555		0.0627227		0.0692031
-0.0187093	0.0566268	-0.0128277		0.0161862		0.0259252		0.0750645
0.0919086	-0.0008268	-0.0217551		-0.000715983		0.0143658		0.0392074
-0.0260039	0.0828259	0.0596074		0.0572027		0.0305514		0.0911622
0.0802395	0.0202589	-0.0334122		0.0280601		0.0258427		0.0479748
-0.066281	-0.0405755	-0.0446232		0.00237803		0.131474		0.0774729
0.134715	-0.0189595	-0.00330204		0.0288795		0.00714558		0.0328336
0.0278655	-0.0295337	-0.000750396		0.0541114		0.0620249		0.0148203
-0.0722344	0.044441	0.00568384		-0.00346696		-0.0443135		0.00279522
-0.0321712	0.0323508	0.0307267		-0.0223592		-0.0201622		0.0374562
-0.0463021	0.0317972	0.0763735		0.043114		0.0392857		-0.0047607
0.0025613	-0.033463	-0.0170896		0.0476155		0.0227941		0.00277124
-0.0210229	0.00311939	0.0557949		0.0556857		0.050333		-0.0291116
0.0140621	0.0159299	0.00694414		0.0371252		-0.0150971		-0.079186
-0.0227342	0.0472301	0.0314662		0.0809021		0.000581428		-0.108869
-0.022724	-0.0692982	0.060469		0.0167696		0.0219998		-0.0122527
-0.0277303	-0.0658864	0.0767137		0.0255599		0.0462496		0.0663996
-0.0126113	0.00229558	0.0522735		0.0130635		-0.0505176		-0.0155548
-0.0346215	-0.00282894	0.0679927		-0.00925717		0.122686		0.00858345
0.0623632	-0.00237325	0.00281185		-0.00553424		-0.00472774		0.0250031
0.00941175	-0.0297158	-0.0124167		0.0197743		0.0311137		0.0220077
-0.018197	0.000416227	0.0484635		0.0507149		0.0623663		-0.0136425
-0.00845101	-0.0389134	0.0580337		0.0168823		0.0229401		-0.0226689
0.0337779	0.027945	0.0478463		-0.0130605		0.0460416		-0.055559
0.0256373	0.05281	0.0558945		-0.00341129		0.0863407		0.051475
-0.00508917	0.0445855	0.103231		0.0404694		-0.0199706		0.0286429
0.00186254	0.00308623	0.102267		-0.025264		0.0312415		0.042584
0.0611784	0.0141707	-0.00492854		0.00182841		0.0186595		-0.0520409
0.010594	0.0170723	0.0270655		-0.0177788		0.0335035		-0.0149551
0.0276758	-0.0289527	-0.0477646		0.0399716		0.0522259		-0.0115715
0.077698	-0.0178426	0.0485994		0.000591896		0.0628143		-0.010075
-0.0501932	0.0107984	0.0612394		-0.00212265		0.0092277		-0.064478
-0.0655638	-0.0151662	0.104569		-0.017922		0.0360599		0.0150243
0.0614242	-0.00735461	-0.0360368		0.0152309		0.0534126		0.0465046
-0.0190192	-0.0290684	0.00652417		0.0252147		0.0136244		0.0387465
0.0218334	-0.0418957	0.00901892		-0.0639717		0.0691702		-0.0050791
-0.00237853	-0.0242099	0.0460652		-0.00378736		0.0291773		-0.0516888
-0.0447301	-0.0482414	0.0748173		-0.0106225		0.0826129		-0.0219354
0.0249398	-0.0180724	0.0369185		0.00351907		0.130512		0.0332627
-0.047712	0.0395383	0.0224136		-0.021276		0.0742516		-0.0150797
0.0973592	-0.0236248	-0.0525479		0.032117		0.0516948		-0.00489847
0.0987531	0.0268537	0.00284573		0.0785817		0.00235481		0.00630092
0.00482826	-0.0256861	0.0253137		-0.0368343		0.0477756		-0.0298255
0.0799309	-0.00444719	0.0272308		-0.067675		0.0145907		0.0163288
0.0366731	-0.0420286	0.0376088		0.055865		0.0364689		0.00636476
0.071502	-0.0555648	0.122861		-0.0648696		-0.0622396		-0.00711959
-0.00486686	0.00430818	0.0490535		0.00676985		0.0199667		-0.00932378
0.0138543	0.0114247	0.0427522		0.0209752		0.0944853		0.00549368
0.0597668	-0.00448581	0.0418935		-0.0197119		-0.0217801		0.0313738
-0.0294109	0.0297029	0.00335804		0.0168371		-0.0244413		0.00592909
-0.0610928	-0.0150891	-0.0108177		-0.013892		0.0644343		-0.00195743
0.022404	0.00734738	0.0127924		-0.0357491		0.0170104		-0.0272297
0.0488184	0.00011991	0.0237468		-0.0238933		-0.0460284		0.0433622
-0.0110074	0.043686	0.0224193		0.0412032		0.00502917		-0.0382658
-0.0525308	-8.45793e-05	-0.0638225		0.0914246		0.0318359		0.03026
0.051938	0.0222171	0.00183062		-0.00043068		-0.00600083		0.0119423
0.00464246	-0.0213075	-0.0244506		-0.0609854		0.085974		-0.0670975
0.0197245	0.0354136	0.0480922		0.00764567		0.016838		-0.0193266
0.00790637	-0.0167724	0.0925711		0.00144887		-0.0191456		-0.0241246
-0.00882798	0.0345969	-0.043842		-0.00923419		0.0115258		-0.00823482
0.0316152	0.0107444	-0.0362536		0.0307325		0.0435892		0.095549
0.0146432	-0.0138849	0.108664		-0.0440238		0.0213807		-0.00825058
-0.00429989	-0.0409164	0.0196468		0.0144433		0.0260229		0.00401079
-0.0187056	0.0274897	-0.0201078		-0.0431194		0.0515729		0.0885394
-0.00713949	-0.0595406	0.0343869		0.0176079		-0.0184683		0.095522
-0.00194965	0.0225221	0.0411061		-0.00579327		0.0505132		0.0747102
0.0254617	-0.0181256	0.0444775		-0.00927616		0.0356346		0.0140015
0.0042743	0.000125756	0.00236533		-0.0332478		-0.00915938		-0.0213539
-0.0348512	0.0457968	-0.088908		-0.025434		0.0600273		0.00192081
0.0183619	-0.0284252	0.00407906		-0.044341		0.0310689		-0.0179274
0.0454829	-0.0285183	0.00752167		-0.00150451		0.0486209		0.070394
-0.0117264	0.0583964	-0.00492742		0.00450541		-0.00756778		-0.0225506
0.0610879	0.010958	-0.0102315		-0.0633314		0.0191982		0.0256245
-0.0396278	-0.00322777	0.025039		0.00188461		0.0236289		0.0247143
-0.0636498	-0.00371964	0.0573357		0.0148896		0.0208697		0.00906048
-0.0351908	-0.0239266	0.052222		-0.0267165		0.0765411		0.059705
0.0385373	-0.028073	-0.00737941		-0.0153461		0.0288579		0.0197275
-0.0382909	-0.0262906	-0.0225854		-0.0089173		0.0416764		-0.00649666
-0.0450684	-0.042102	-0.0344165		0.0132141		0.0632946		-0.0199929
-0.0346129	-0.00223567	0.0235448		0.0615449		-0.0253534		0.0920186
0.0467202	-0.0317363	-0.0600634		0.0318917		-0.000511351		0.0697662
-0.0457912	-0.0176453	0.00636542		0.0799851		0.00916227		-0.0420218
0.0535291	-0.0344254	0.106098		0.002484		0.0821521		0.00846886
0.0546816	0.0102804	0.00251716		0.0149744		0.128052		0.000905399
-0.0106479	0.0206817	-0.040052		0.00901121		-0.0157237		0.0108416
-0.0502624	-0.00541669	-0.0157613		0.0140984		0.0359628		0.00108321
-0.0238285	-0.0108374	0.00705936		0.0311521		0.0468955		-0.0241295
0.0272922	0.0219227	0.00489224		0.0880131		0.0973569		0.0105979
0.031077	2.30723e-05	-0.00533307		0.0733412		0.0345984		0.0292944
-0.038108	0.000618735	0.0206188		-0.0294212		0.0148798		0.00158048
-0.000273976	0.0122874	-0.0374016		-0.0361396		0.024016		-0.0407993
0.0223316	0.0417825	-0.0168468		0.0344152		0.0231746		-0.083798
0.00372758	-0.0181656	0.0186652		-0.00407572		0.0329527		-0.0133928
-0.00745226	-0.0257057	0.0244467		0.0260056		-0.0102303		-0.0222114
0.00988158	-0.0346481	0.00836186		0.0335933		-0.00802313		-0.0482547
-0.0278203	0.0365101	0.00672406		-0.00255682		0.0216777		0.0212586
0.0312175	-0.00407951	0.0364926		-0.0427275		0.0962279		0.0190381
-0.0208783	0.024324	-0.0145332		-0.00177658		0.0811684		0.0277013
0.0820949	0.0439282	-0.0721883		-0.0605502		0.0163959		0.0113963
0.00962115	0.0637517	0.0508541		-0.0413778		0.0646402		-0.0134407
-0.0106476	-0.065049	0.0115814		-0.000658561		-0.00299649		-0.00153965
-0.00898446	0.00158977	-0.00433187		-0.0470595		0.0192686		-0.0162266
0.0374794	0.0245242	0.08366		-0.0399296		0.0348427		-0.0216353
0.0387927	0.0463389	-0.00656112		0.0167116		0.0576483		-0.0319832
0.0403885	0.00338518	-0.0508349		-0.0170834		0.0973769		0.0422559
0.00523213	0.0152505	-0.00953402		-0.0162465		0.0164362		0.00342415
0.0174574	-0.0477327	-0.0242801		-0.0618135		0.0161344		0.00134233
0.040387	-0.0240101	0.0546942		0.0226809		0.0494524		0.0321774
-0.0298739	0.0458191	-0.0205522		0.0227312		0.0844735		-0.0193146
0.0820997	0.0164083	0.0301386		-0.0300019		-0.0215792		0.0159421
-0.0229927	0.00513724	-0.0746616		-0.00243271		-0.0421393		-0.00704165
0.000509112	-0.00495941	-0.0120331		-0.013554		-0.0138224		-0.00810634
-0.00392886	-0.0018747	0.0188955		0.0390232		0.0197725		0.0115065
0.0678825	0.0239846	0.0267155		-0.0214431		0.0125863		-0.0280239
0.0188221	-0.0404383	0.0156818		-0.0183359		-0.00480296		0.0636273
0.0273725	-0.0517165	0.0317545		0.00159151		0.0208008		0.0431522
0.0559223	-0.0400985	-0.0366798		-0.00217262		-0.0167377		-0.0350202
0.0233744	-0.0480258	0.0172723		0.0179313		-0.0721124		0.0300235
0.00433549	-0.0151738	0.00463444		-0.00664865		-0.0312046		0.0509997
-0.00728505	-0.0292929	-0.000297907		-0.00330025		-0.028466		-0.052971
-0.00496539	-0.00264513	0.00128975		-0.027866		-0.0214751		0.0640224
-0.0284911	0.0335768	0.00221795		0.0289696		0.0178342		0.0605071
-0.0137191	-0.0560671	-0.0353309		-0.038284		-0.0172828		0.0319974
-0.00187579	0.0340177	-0.0320367		0.0184861		0.0321006		0.0615808
0.0668262	-0.00802364	0.00880642		0.0115847		0.0471566		0.00803347
-0.0331003	0.0617524	0.0318017		0.0567837		0.0235987		-0.000298466
0.0454212	-0.0538715	-0.043502		-0.0375599		-0.0442271		-0.00795801
0.000418802	-0.00174264	-0.00422033		0.0199523		-0.0540233		0.050357
0.00652547	0.0288126	-0.0137303		0.0611021		-0.0581271		0.0104608
-0.00710914	-0.0223597	0.0216037		0.00579388		0.0142353		0.0299865
0.0056302	-0.0051416	-0.0134828		0.0586064		0.00694865		0.00117756
-0.0548487	-0.000387533	-0.0537419		0.0249887		0.0232229		-0.0183335
-0.0350565	0.0311091	0.0229919		-0.00686711		-0.0298507		0.00664888
-0.0296112	-0.0318962	0.00899638		-0.0381677		0.066199		-0.00763786
0.0595064	-0.0347703	-0.0520094		-0.0150088		-0.0192127		-0.0279713
-0.000417491	0.0594867	-0.0515444		-0.00771339		-0.0416856		0.0214953
-0.000724692	-0.0522326	0.0147798		-0.0341991		-0.0402		0.00647696
0.00166046	-0.0162898	0.0340957		0.0208108		0.0300317		0.0415956
-0.0137442	-0.0369572	0.0293668		-0.0345613		-0.0158171		-0.0130597
0.0725845	-0.0115128	-0.0301896		-0.0282043		-0.0278921		0.0448308
-0.0242313	0.0262902	0.0250526		0.0512004		0.0522265		0.03356
-0.0140082	-0.00968537	0.0359722		-0.0167708		-0.00861207		-0.0119578
-0.0355599	-0.00173046	-0.040617		-0.0178044		-0.0986769		0.0382469
0.0322965	0.0407934	-0.0280017		-0.0021628		-0.0552022		0.0332299
0.0139008	0.0504046	-0.0271786		-0.0177994		-0.0164389		-0.0406294
0.0439164	0.016739	0.0151959		0.0422939		-0.0506132		0.0300221
0.0865694	0.0290572	0.0579974		-0.0212127		-0.00631082		0.0133792
0.014382	0.0253803	0.00245409		-0.000938936		0.00117238		-0.0371615
0.0339216	-0.0229581	0.00578368		-0.0186725		0.0182898		-0.0144975
-0.0089053	0.0599634	-0.0184149		-0.0218196		-0.0504269		-0.0406646
0.0479475	-0.0335756	-0.0169552		-0.0446345		0.0171991		-0.00235551
-0.0109019	-0.000930747	-0.0129829		-0.0411442		-0.00849966		-0.0922642
0.00463046	0.0166768	0.0322953		0.00130216		-0.0691907		0.0291247
0.0714809	0.0252796	0.04543		0.0135357		0.0434664		0.0527078
0.00325134	-0.0224897	0.00745089		-0.0508102		-0.0315859		-0.0161403
-0.010847	-0.00662309	-0.0234414		-0.0275685		-0.0147797		0.0116332
-0.0136401	-0.00217204	-0.0105455		-0.0322258		-0.0415891		0.0135765
0.0358661	-0.0304601	0.000177422		0.000291711		0.0385685		0.0277245
-0.0721505	-0.00536692	0.0703629		0.0604536		0.0300708		0.0236309
-0.0772713	0.00148072	-0.0406461		-0.0682814		0.0399105		0.0492185
0.00104568	0.0256393	-0.00413096		0.0319254		0.0152658		0.0107003
0.124229	0.0527463	0.0529365		-0.0253847		0.0470866		0.0303853
0.0150618	0.047511	-0.0314387		0.0056905		-0.010905		0.0214118
0.031647	-0.0152144	0.0133975		-0.0305088		0.0299551		0.00133499
0.0436336	-0.0565433	0.0475471		-0.00795708		0.0237412		0.0108124
0.00374906	0.0329616	0.0283352		0.0144055		0.0563188		-0.0264807
-0.0252135	0.0352989	-0.0469234		-0.0335294		0.0857957		0.00225063
0.013401	0.0274896	0.0825717		-0.0290763		0.0568741		0.0296267
-0.0628562	0.00193302	0.0118186		-0.0372085		-0.0162482		-0.0342973
0.0401924	0.0650685	-0.0228833		-0.0467263		-0.0249759		-0.0276983
-0.0460636	0.0542361	0.0359458		-0.0600207		-0.0671476		-0.0142778
0.0218017	0.0196751	-0.00467964		-0.031571		-0.0357856		-0.000181939
0.0444841	-0.0516698	0.0319083		-0.0261775		0.00982998		0.0154632
-0.0461834	-0.0455541	0.0202424		-0.00681991		0.0306628		-0.0240239
0.0175644	0.112626	0.0200272		-0.00968133		0.0981774		-0.00812294
0.0122355	0.000648399	-0.0128803		-0.0025363		0.0423889		-0.0445047
0.0512538	0.00359985	0.0366447		-0.0894523		0.0672423		-0.0120499
-0.0546823	0.0648859	-0.0155893		-0.0280532		-0.0319977		-0.00680353
0.0386986	-0.0105264	0.020293		-0.0774012		0.00437359		-0.0294082
0.0415186	-0.0160594	-0.0243394		-0.0100908		0.00572409		-0.0630502
-0.0773098	0.02445	-0.0061373		-0.0255639		0.0864746		-0.00820109
0.0155169	-0.031158	-0.0269294		-0.0145168		-0.031607		-0.0282674
0.0351191	0.0242672	-0.0459391		-0.0220895		0.0623308		-0.00225271
0.00619512	0.0162852	-0.0207929		-0.0112917		0.0193623		-0.0723777
0.0765842	0.0722561	0.0169092		-0.0169225		-0.0429657		-0.0499496
0.00660857	0.0351824	0.0308592		0.00108073		-0.0354567		-0.052104
-0.0218562	-0.0135014	0.042981		-0.0422025		0.0985142		-0.0389024
0.00157179	0.0112015	0.0224337		0.00189705		-0.0400936		-0.047473
0.0160887	0.0301335	-0.03541		-0.0397491		-0.0221906		-0.036451
0.0158818	0.0402039	-0.0172898		-0.0844635		0.00836387		-0.00694871
-0.0382551	0.0179428	0.0316254		0.00448269		0.0300756		-0.0225695
0.0296874	0.00359166	-0.0375269		-0.0634562		0.0317695		-0.0334267
0.00224751	-0.0189857	0.0193212		-0.0181139		0.0146423		-0.0725199
0.0673286	-0.0127433	0.0172842		-0.0145147		0.0252904		-0.0269975
0.0580661	-0.00957795	-0.0337266		-0.0271707		0.00390905		-0.0299005
0.0268545	-0.0178316	-0.0178942		0.0257324		-0.0122867		-0.0426029
0.0265021	0.0563257	0.00110571		-0.002157		-0.0446152		-0.044654
0.00234174	0.00181305	-0.00689248		-0.0457025		0.0543899		-0.0501883
-0.0243719	-0.00692588	0.0396787		-0.0283793		0.0671578		-0.0150329
0.0375234	0.000146646	0.0276136		-0.0318033		0.0493854		-0.0527926
0.0407543	-0.0422446	0.0238243		-0.0415214		0.0204611		-0.0884442
-0.043303	-0.0457498	0.0205128		0.00323962		-0.00373439		-0.0488958
-0.0383721	0.0223452	-0.0479131		-0.016442		-0.00754777		-0.0238745
0.0166649	0.0487666	0.032866		-0.0282909		0.0231029		-0.0184323
0.0295876	0.0456637	0.0103192		-0.0448153		0.0162729		-0.0267373
0.000700655	-0.0104642	0.0293414		-0.00581441		0.0308927		-0.00598062
0.00383246	-0.044674	0.0168124		-0.0328618		-0.0383522		-0.0881566
0.00805168	0.044997	0.0174525		-0.0633119		0.000226271		-0.0257426
0.0235664	0.0104412	-0.000695024		-0.0153565		-0.0188273		-0.10378
0.0304294	-0.0251306	-0.0574803		-0.00826992		-0.0404746		-0.026601
-0.0384118	0.0096386	-0.00618218		-0.0232053		0.0124221		-0.0430632
-0.0307292	-0.0251134	-0.0148511		0.00436903		0.0105245		-0.0274383
-0.010453	0.0571432	0.0403782		0.00275046		-0.0171475		-0.00373402
0.0075914	0.00852159	-0.0393989		-0.026925		0.000684652		-0.0150825
0.0400105	-0.017813	-0.0461852		0.0247285		0.0274841		-0.0667022
0.0520902	-0.0406981	0.0144605		-0.0528598		-0.0247983		-0.0479485
0.0494331	0.0285197	-0.037943		-0.022271		-0.0193577		-0.0311183
-0.0158801	-0.0208876	0.0598442		-0.0259657		-0.0292581		-0.0368408
0.117612	0.0153047	0.000253707		-0.0487982		-0.00534458		-0.0277919
-0.000632967	0.0755169	0.035422		0.00022126		-0.0449786		-0.0538707
-0.0073119	0.000496652	0.0248204		-0.0418451		-0.0151598		-0.0488227
-0.0109344	0.00975077	0.0148425		-0.0363133		-0.0637103		0.0149182
0.0287231	-0.0623095	0.0436885		0.00651975		-0.00670954		-0.0536905
0.011946	-0.0190601	0.0385007		0.0133228		-0.0147184		-0.0179028
0.0304804	0.0434239	0.068559		0.0544217		-0.0209715		-0.0120857
-0.00768497	-0.0361716	0.00576335		0.0113693		-0.000604773		-0.0362264
-0.0400613	-0.022878	0.0293413		-0.00036998		-0.0422166		-0.0112951
0.0151475	0.0887156	-0.0192127		0.0324993		0.0164447		-0.00879418
-0.0492296	-0.010782	0.0316148		0.0141826		0.0588266		-0.0627204
-0.0114223	-0.0547346	0.082292		-0.0137322		0.0475913		-0.0360404
0.0317023	0.0113843	-0.0631627		0.00887161		0.0758164		-0.0275695
0.0150709	0.00939854	0.00416332		0.037394		0.0909933		-0.0861421
0.0582028	-0.0531982	0.0491642		-0.00998555		0.00683377		-0.0759705
-0.0692894	5.19903e-05	0.0151403		-0.024598		0.0737492		-0.00301626
0.00109423	-0.0299517	-0.0513151		-0.00190431		-0.0144264		-0.0654109
0.0298289	0.0351811	0.00566397		0.00810929		-0.00306783		-0.0304191
-0.0273444	-0.0226567	-0.014777		0.0484202		-0.000971153		0.0179499
-0.0329851	0.0335304	-0.0260913		0.0783905		-0.0229222		-0.0733007
0.0676243	0.102237	0.0629416		0.0388029		0.0373396		-0.0294547
0.0132831	0.0300196	-0.045107		0.0377668		-0.00105003		-0.0386134
0.0636406	0.0443139	0.0244696		0.0760161		-0.0240515		-0.0294887
-0.0142579	0.0552033	-0.00181178		0.0507184		-0.0280927		-0.055571
-0.0260962	0.0356296	-0.00775373		0.014031		0.00377322		-0.0451858
0.0389457	0.035164	0.0158367		0.0470641		0.0230152		0.000298678
0.0386119	0.0245731	0.00521656		-0.0296699		0.0282571		-0.0252338
-0.0211064	0.020577	0.018448		0.0018815		0.0277561		-0.0348354
0.0440517	0.0622329	-0.00823169		0.057754		-0.0328385		-0.0641925
-0.0753469	0.0528814	-0.00333687		0.0140894		-0.0225524		-0.0576292
0.0436651	0.0667538	0.0202154		0.0659925		-0.0227861		-0.0316147
0.0392571	0.0504644	0.00680191		0.000278148		0.0463625		-0.0311523
0.00588398	-0.00084056	0.0250702		0.060581		-0.0127254		-0.0290051
0.000508258	0.0930974	-0.0240813		-0.0116351		0.043469		-0.0338181
0.0696904	0.026618	-0.0111108		0.0740647		-0.00887347		-0.0257965
0.0608885	0.00730113	0.0279949		0.00433464		-0.0128857		-0.0602305
-0.0512482	0.0316453	0.0118542		0.0578668		-0.00593928		-0.0212869
0.0180832	0.034292	0.0704393		0.0199367		0.0205558		-0.00625801
-0.0403322	-0.021435	-0.00500031		-0.00880391		-0.0181835		-0.0415637
-0.0397123	0.0267586	0.0203136		0.00605757		0.000151736		-0.0731833
0.00256224	0.050371	-0.000880026		0.0107497		0.00847295		-0.0493707
0.0432454	0.068661	0.00372658		-0.0247762		0.0280961		-0.0300263
-0.0264799	0.0224808	-0.0376096		-0.0258247		0.0063448		-0.0090707
-0.00176169	0.0225007	0.0682658		0.0282806		0.031359		-0.0227422
0.0325021	0.036331	-0.0774743		0.0126754		0.040707		-0.0236366
-0.00456601	0.0963268	0.0276837		0.0134403		-0.0104519		0.0199401
0.0015173	0.017302	0.0432644		0.0697146		-0.000829419		-0.0529207
-0.0811277	0.0680586	0.014892		0.00478334		0.0181727		-0.0307055
0.0349009	0.0586042	-0.00826487		0.064515		0.0312635		-0.0669228
0.0410857	0.04906	0.0260173		0.045927		-0.0165642		-0.0327662
0.0567787	0.0331358	0.01542		0.0992846		-0.0197523		-0.0300872
0.0108902	-0.00809863	0.0277061		0.0449745		0.0130312		-0.0091553
0.0576034	0.0448607	0.0661496		0.0917803		-0.0851003		-0.0167543
0.000735643	0.0975414	-0.0313693		-0.0127016		0.00816686		-0.0316674
-0.008341	0.0673566	0.0142339		0.0119353		0.0320527		-0.0672589
-0.010794	-0.0148737	-0.0260082		0.0770258		0.0152106		-0.00549276
0.0543293	0.0470569	0.0318994		-0.0185885		-0.0226918		-0.0131504
0.011576	0.0510508	-0.00368793		0.0169038		0.00732205		-0.0215947
0.0237463	0.0578382	0.0279353		0.02371		-0.0207602		-0.00103732
-0.0071177	0.0176215	-0.0258632		0.0356063		0.00651351		-0.0554625
0.0189429	-0.0305241	-0.0145027		-0.0183534		0.0428391		-0.052717
-0.0189345	0.0147505	0.000793809		-0.000184088		0.0175234		-0.0153953
-6.73965e-05	-0.0020507	-0.0153546		0.0172259		-0.0682084		-0.0425828
-0.0326682	0.0189555	0.0915966		0.0647009		0.00528669		-0.00957841
0.0186062	-0.00126945	0.0197915		0.0248563		0.00711903		-0.0174057
-0.0339617	0.0165493	-0.0360763		0.0467026		0.0624811		0.000604784
0.0487992	0.00639083	-0.00350778		0.0384969		0.0448129		-0.0671962
-0.013761	0.00663938	-0.04129		0.0481394		0.0303386		-0.0180753
-0.0867498	-0.00934496	-0.00915495		-0.0264899		-0.0118868		-0.0411729
0.049725	0.0521154	-0.0490204		0.0255908		0.013929		-0.0281233
0.0339275	-0.0131337	0.00232807		-0.0210588		0.0605786		-0.0237361
-0.0224704	0.0417459	0.0931173		0.00730634		-0.0216452		-0.0244145
-0.0197841	-0.00718947	0.00970516		0.0180307		0.0497092		-0.00906519
0.0430951	-0.0261251	-0.0200382		0.0149499		0.0175869		0.00649536
0.0459277	0.0207846	0.00805712		-0.0324151		-0.0135177		-0.0434555
-0.000736438	0.0426106	-0.0141012		-0.0137253		-0.0267134		-0.0238936
0.00476317	0.0273742	-0.0244669		0.013177		0.0282202		-0.0212948
0.00317615	0.0254468	0.00259152		0.0508797		0.0190645		1.90287e-05
0.0261349	0.0149086	0.0305264		0.0517285		0.0116839		-0.0482552
0.00577441	0.0422938	-0.0277829		-0.0388564		0.00697294		-0.0355189
0.0122327	-0.0131983	0.0115561		0.0349079		-0.0073962		-0.0127988
-0.0116973	-0.00215796	0.0207449		-0.0121781		0.0982037		-0.0221255
0.0109213	0.0562086	0.0880318		-0.0329663		0.118344		0.0234129
0.00448962	0.0298905	0.0663264		0.0236168		-0.0252633		-0.0260497
0.0115034	0.0314514	-0.0537702		-0.0272971		-0.00939129		-0.0112563
-0.00255196	-0.00499737	-0.0236393		0.0761857		-0.00688944		-0.0232216
-0.0245307	-0.0213098	-0.0226679		0.0158757		0.0504111		0.0193918
0.0410841	0.00403859	-0.0111348		0.0696556		0.00637115		0.000959624
-0.0584431	-0.01316	0.0412498		-0.00469593		0.00435417		-0.00579703
0.0234667	0.0131734	0.01924		0.0563771		-0.00832348		-0.0328136
0.0807193	0.0208518	-0.00947423		0.0398768		0.0409625		-0.028707
-0.015184	0.00786833	0.0433245		0.0338931		0.00775602		-0.0229455
0.0489823	0.0349717	0.0343759		0.0111673		0.0260939		-0.069547
0.0779348	0.00977894	-0.0590999		0.033661		-0.0437726		-0.0251987
-0.0425915	0.0436054	0.0395463		0.0291963		0.0207644		-0.0578298
0.0476595	-0.00619782	0.00125087		-0.000919313		0.0329213		-0.0352086
0.0366844	0.0491171	0.0324321		0.0618387		0.134554		-0.0210486
-0.0737943	-0.0131652	-0.00104801		0.0382745		-0.0380982		-0.0142793
-0.0399071	0.0414995	0.0120945		0.106788		0.0879307		-0.0511632
-0.0127814	-0.0188095	-0.0279091		0.0857703		0.0633429		0.00790229
-0.0237799	0.000382832	-0.0368175		0.0262651		-0.00381663		-0.0424826
-0.00591445	-0.0836029	-0.0504568		0.0469676		0.108572		0.00859984
0.00901642	-0.00916611	0.0343816		0.0769751		0.00720414		0.0166448
-0.0176043	-0.0400748	-0.045246		0.0900744		0.0342407		-0.0269109
-0.0116688	0.0329556	-0.0376377		0.0521149		0.0145408		-0.039616
-0.039878	-0.0389046	0.0509678		0.0507611		0.0258179		0.0147652
0.021086	-0.00250084	0.0205586		0.0611497		0.0543042		-0.0305237
-0.0124778	-0.0285058	-0.0251197		0.0333228		-0.00722748		-0.0270983
0.0498929	-0.0464555	-0.00592684		0.0686518		-0.0089511		-0.0631288
0.045201	-0.0317844	0.105496		0.0215074		0.0483528		-0.0195667
-0.0698706	-0.0215239	0.0150633		0.0358114		0.017168		-0.0658785
0.069932	0.0160647	-0.00278037		0.00509905		0.0491777		-0.0416897
-0.0544669	-0.0445887	0.0147001		-0.0298573		0.0226788		-0.0206444
-0.0490303	-0.0200169	-0.00282405		0.00884063		0.0591194		-0.0192855
0.00274743	-0.0227056	0.000587252		-0.0344016		-0.00893943		-0.0521657
-0.0412801	0.023339	0.0137527		0.134347		0.0471529		-0.0526549
0.00271279	-0.00448907	-0.0165934		0.0170039		-0.0085967		-0.0768025
0.000564857	0.0638078	0.0593056		0.0789388		0.0345309		-0.0282753
0.0131066	0.00270946	0.0165282		0.119224		0.063989		-0.0325897
0.0585336	0.0696562	-0.0706143		0.0823877		0.0220706		-0.00974389
0.000712846	0.0204446	-0.0110337		0.0685755		0.0447271		-0.0453989
0.012861	0.0020629	-0.031809		0.0415552		0.0450546		-0.00832158
0.0199171	0.00287495	0.0169299		0.0455842		0.0484547		-0.0528016
0.0173958	0.0367208	-0.00507455		0.102697		-0.0371024		-0.0396514
0.0594386	-0.0545873	0.00694911		0.0146018		0.0636474		-0.0147318
-0.0342381	-0.0192978	0.00660096		0.055394		-0.0320358		0.00754163
0.0445938	0.0159531	0.00747912		0.0559109		-0.0756963		-0.0227273
-0.00304336	0.0151653	0.0403109		0.095897		-0.0294786		-0.030345
-0.0255887	0.0207837	0.0136219		0.0483456		0.0325633		-0.0300609
0.0176064	-0.004034	-0.0209458		0.0463684		-0.0154426		-0.0209131
0.0865783	0.0175993	-0.0300648		0.0831749		-0.0340235		-0.0476768
0.0276491	0.0320531	-0.00523503		0.0169793		0.00740945		-0.0665651
-0.0770665	-0.00445559	0.0131115		-0.00298584		-0.0154633		-0.0302265
-0.0578731	0.0693459	-0.00933624		-0.000180077		-4.80663e-05		-0.013354
0.0688101	-0.00848292	0.0583457		0.0537557		-0.0134983		-0.0472106
-0.00438785	0.0265015	-0.0108812		0.0647248		0.0133536		-0.0221333
-0.0783301	-0.0266538	0.0310811		-0.00105125		-0.0577846		-0.0337519
-0.0199077	-0.00229745	0.0141184		0.0297356		0.0177661		-0.0200377
-0.0169017	-0.00985577	0.0060553		0.0546476		0.014551		-0.0349176
0.0701886	0.0208084	0.0335439		0.135898		-0.0197505		-0.0271988
0.0357497	0.013136	0.0253127		0.0560761		0.0796435		-0.0698048
0.0145562	-0.0364175	0.013937		0.00286867		-0.0379818		-0.0301806
-0.0904807	0.02566	-0.012993		0.0468152		-0.0294599		-0.0228754
0.0243918	0.0109088	0.00255238		0.118984		0.0345174		-0.0201386
-0.0369081	-0.00253624	-0.0154259		0.0102909		-0.0541928		-0.0110269
0.021216	0.027491	0.0271337		0.0741288		-0.0567975		-0.0220455
-0.0150825	0.0159947	0.127148		0.0232832		0.0518198		-0.017741
-0.0113939	-0.000500691	-0.0450271		0.0544997		0.0394176		-0.0471309
0.039602	0.000212753	0.00948653		0.00803572		0.0527587		-0.0208624
-0.0338054	-0.00980373	0.0281442		0.0415172		0.0372264		-0.0256043
0.103319	-0.0350598	-0.0295769		0.0637485		-0.0142975		-0.0288505
-0.0316988	0.035043	0.00132144		0.0412068		0.0209501		-0.0354564
0.0296401	0.00846231	-0.0141236		0.00189285		-0.0307344		-0.0279298
0.0211416	-0.00607332	-0.043308		-0.0140867		-0.0115429		-0.0229565
0.0704023	0.029231	0.024938		0.088132		0.00367526		-0.037718
0.0301143	0.0176724	-0.0273274		0.00540054		0.0328138		-0.0336489
-0.0418577	-0.0104372	0.0282604		0.122747		-0.0547529		-0.0262813
0.0266352	0.0109136	-0.00576504		0.0312275		-0.0470299		-0.0304735
-0.00526087	0.025447	0.0268014		-0.00245385		0.00536582		-0.0411939
-0.00839912	-0.0277412	-0.0148566		0.0670169		0.031479		-0.0425251
0.0354228	0.00287813	0.031768		0.0807645		0.0183905		-0.0417222
0.0281886	0.0110073	0.0148121		-0.0160301		0.0159884		-0.0500505
0.0449104	0.0323141	0.0176785		0.0172644		-0.0133678		0.0368535
0.0143203	-0.0303527	0.0515616		0.052305		0.0456931		-0.0564314
0.057954	-0.0308599	-0.0141257		0.0212735		0.0322648		-0.0419784
-0.00893784	-0.0303956	0.0212604		0.0313819		-0.0370112		-0.0410126
0.0359453	0.0434427	0.0164336		0.0607921		0.00735751		-0.0613447
0.00262015	0.045069	-0.0176223		0.00311589		0.0528073		-0.0443677
0.0464333	0.0182703	0.0271401		0.0605392		0.00960718		-0.000353524
0.022251	-0.0348612	-0.0190775		0.0575283		0.00597416		-0.0390091
0.0353478	-0.0349667	0.00507272		0.0334541		0.0278801		-0.036859
-0.0393789	-0.0118639	-0.0142148		0.0201742		0.0356423		-0.0422069
-0.03205	0.0139904	-0.00706501		0.0411434		-0.0494415		-0.0439147
0.0498273	0.0439169	-0.00847457		0.0483668		0.058634		-0.0367318
0.0285306	0.0168619	0.0182311		0.0365448		0.0036108		0.00128266
0.0462576	-0.0196421	0.00608341		0.0540725		-0.027932		-0.0581257
-0.0122432	0.0108318	0.00534003		0.0836829		-0.00160693		-0.041044
-0.0232988	-0.0404237	-0.0123352		0.0334792		-0.00840852		-0.125527
-0.0236553	0.092714	-0.0233676		0.00159995		-0.0259791		-0.0427522
0.0254558	0.00196401	-0.00939067		0.00905585		-0.0585947		-0.0439011
-0.0289212	-0.0456987	-0.0381352		0.0925203		-0.0145376		-0.0257694
0.00985453	-0.00368981	0.04011		0.00105137		-0.0178358		-0.0346266
0.00483081	0.0410072	-0.0176046		0.0704541		-0.00933802		-0.0522316
0.053988	-0.00789179	0.023497		0.0639782		-0.0170108		0.00176708
-0.0407901	0.055904	0.00918371		-0.0399338		-0.00658877		-0.024573
0.0673219	-0.0108344	-0.0208434		0.110574		-0.025268		0.0419644
0.011439	-0.021798	0.013996		0.037444		-0.081708		-0.0301992
0.0350396	-0.0102232	0.0214198		0.0107022		-0.0909444		-0.0153335
0.00106716	-0.0592292	-0.0451075		0.0409185		-0.0159448		-0.0440857
0.0418705	0.0131026	-0.00792086		0.036342		0.00291635		0.0146412
0.024491	-0.0123181	0.00570633		-0.00340874		-0.0429249		-0.0532468
-0.0544301	-0.0773828	0.0236375		0.011706		-0.0619062		0.0072046
0.0216004	0.0248621	0.00919672		0.0529435		-0.037694		0.0196757
0.0211706	0.0141953	-0.0438416		0.0218706		-0.0387244		0.0416958
0.00897093	0.0264792	0.00214047		0.0404507		0.0130008		-0.0356287
0.0420273	-0.0583776	-0.0637498		0.0467858		-0.0242922		-0.00591997
0.0491866	-0.0529062	-0.00912359		-0.0193295		0.00487393		0.00166697
0.0194646	0.0132808	-0.0486655		0.0627697		-0.0173877		-0.00535912
0.00479208	-0.0169	-0.00107779		0.00942652		-0.0265632		-0.0821801
-0.0433443	-0.0412748	-0.0292621		0.0455945		-0.0408653		-0.0225153
0.00168863	0.0264236	-0.0388017		-0.0236889		-0.0517135		0.0106099
-0.000229212	0.0143876	0.0218715		0.0312564		-0.0651519		-0.0261209
0.0165058	0.0384397	-0.000610012		0.0475095		-0.052589		0.0272299
-0.0124259	-0.0394188	0.0102539		0.0368293		0.0105238		-0.0182891
0.0430527	0.0819862	0.00227163		0.0451622		-0.0276745		-0.0594621
-0.0333983	0.0264749	0.0542498		0.0875135		-0.0549308		-0.0588692
0.0296004	-0.0169095	0.0414102		0.00848233		-0.056943		-0.0297993
0.0189695	-0.0577125	0.00116133		0.0540537		0.0136406		0.0150039
0.0345687	0.0385458	0.0440298		-0.0191744		0.00482131		-0.03048
-0.0564975	-0.0279628	-0.00137108		0.00440815		-0.0260551		-0.0437474
-0.0497184	0.0591571	-0.0176283		0.0770362		-0.0296934		-0.0319135
-0.0142634	-0.0487664	0.0159212		0.0423644		-0.0858641		-0.0155371
0.0393937	0.0165009	-0.00148666		0.0794086		-0.00401479		-0.0888974
0.0197279	-0.009686	-0.0710118		0.0312305		-0.026576		0.00372847
0.0349545	-0.0190471	0.0670286		0.0657084		-0.00380244		-0.0234158
-0.00876547	-0.0263109	0.0305685		0.0793978		-0.044758		-0.0331045
-0.0491901	0.0572282	-0.0126471		-0.00909896		-0.00127022		-0.0252796
-0.0135825	0.0187168	0.000720492		0.0726328		-0.0417083		-0.0511624
0.0452508	-0.0239848	-0.0158337		0.046004		-0.0334864		-0.0186328
0.00704386	-0.00704616	0.0546035		0.00936672		-0.0709235		0.0242154
0.0261732	-0.0422261	-0.0290936		-0.0140178		-0.00578753		-0.0339912
0.0251671	0.05972	-0.0123935		0.00850135		-0.0337657		-0.0637921
-0.0230425	-0.031828	-0.0216806		-0.0182241		-0.0153477		0.0641112
0.0636966	-0.0183353	0.00111008		0.0723048		-0.0995395		-0.0719922
-0.00473387	0.0205962	0.0464385		0.0343894		0.0114045		-0.0699965
0.00577622	0.0137914	-0.00880217		0.0255513		-0.07609		-0.0210987
0.0425217	0.0180302	-0.0622089		0.0699276		-0.0484697		0.00919446
0.0359383	0.00589077	-0.0225285		0.00322286		-0.00810809		-0.00088362
0.0196231	0.00140071	-0.0299562		0.021384		-0.045816		-0.0192848
-0.0184549	-0.00795966	0.0127636		0.0778668		-0.0110745		0.00914814
0.0173257	-0.0103587	-0.0266943		0.00873745		-0.0433809		-0.0422513
-0.0208121	-0.0332059	0.0276035		0.0293532		-0.0594529		-0.0201734
-0.0139308	-0.000615271	-0.0216871		0.0744377		-0.0917089		-0.00193743
-0.00378145	-0.0327173	0.0201359		0.0565319		-0.0324872		-0.0593207
0.00526633	-0.0598434	0.0171053		-0.0172918		-0.0477826		-0.000471815
-0.00916633	-0.0403425	0.0471545		0.0557681		0.0125001		-0.011595
0.0319743	0.0593176	-0.0170805		0.00711888		-0.0583258		-0.00873643
-0.0716868	-0.0338257	-0.0365081		0.0599606		-0.0832224		-0.0120127
-0.0433775	-0.051673	0.0210528		0.0446018		-0.0474682		-0.0588253
0.0183338	-0.0118901	0.0324774		0.0889256		0.0179282		-0.0447219
0.00359346	-0.0754717	0.0294927		0.0932734		-0.0462245		-0.0263434
-0.000770987	0.0543857	-0.0191729		0.0681514		-0.0348136		-0.00645734
0.0229414	-0.0645054	0.0193028		0.0778897		-0.0209054		-0.00399034
-0.0419852	-0.0402393	0.0254663		0.0752053		-0.0330898		0.00446253
0.0156192	-0.019902	-0.0228144		0.100306		-0.00742008		-0.0265922
0.0309269	0.0503726	0.0394912		0.125428		-0.0043905		-0.0403605
-0.0481206	0.0103465	-0.0499065		0.047904		-0.0723915		-0.0323379
0.00924821	0.0308124	-0.00949983		0.0516451		-0.0147781		-0.00395256
0.0389188	-0.0430544	0.0276569		0.0129002		0.0215949		-0.0266964
-0.0271902	-0.0346014	0.0445535		0.0125243		-0.0357721		0.0052654
0.014271	-0.00135168	0.019485		0.0550376		-0.119661		-0.0751851
-0.0428445	0.00492302	-0.00965182		-0.00796444		-0.0204695		-0.0590275
-0.00161448	0.0295141	0.0719487		0.0716459		-0.0374051		-0.0550284
0.0115481	-0.0030237	0.0325425		0.0893961		-0.0513469		0.00775075
-0.061042	0.0219943	0.0257752		0.0238195		-0.00814865		-0.0344278
0.0355997	-0.0215378	0.0430361		0.038289		-0.0259513		-0.0214461
-0.0793686	-0.0615411	0.0695053		0.0203184		-0.0352248		0.000697782
0.0295947	0.0102682	-0.0310496		0.0293924		-0.00689617		-0.0303185
0.0587012	0.0862509	0.0512057		0.0695736		-0.015185		-0.0405254
0.0116597	0.0111021	0.00634974		0.0511458		-0.0164201		-0.0391607
-0.0269692	0.0194535	-0.0508355		0.0382509		-0.0473192		-0.0405206
-0.02589	0.0243852	0.029522		0.0442952		-0.0358021		-0.031424
-0.0181468	0.0251473	0.013455		0.0122395		-0.0568376		-0.0960619
0.00719889	0.0533185	0.00684069		0.0374695		-0.0528061		-0.00973205
0.0531203	-0.00909279	-0.0127892		0.067954		-0.113682		-0.0410172
-0.0142603	-0.00765283	0.0719516		0.025598		-0.0193486		-0.0604256
-0.0258372	-0.0295067	0.0265006		0.0849357		-0.00883196		-0.0548033
0.0231026	0.047349	-0.0299928		0.0263678		0.00348115		-0.0010632
-0.0104261	-0.0102659	0.0657575		0.0017554		0.00991911		-0.00784033
-0.0131868	0.000972458	-0.0146094		0.082801		-0.0338075		-0.00633274
0.037194	-0.011252	0.00810461		0.0547804		-0.0519102		-0.0359346
-0.0586015	0.0613039	-0.00481003		0.0428739		-0.0152052		-0.0732596
-0.0249642	-0.0118131	0.00872589		0.00122489		-0.0216819		-0.0292894
0.0362962	0.0368854	-0.00954193		0.0410822		-0.0695771		-0.00552217
-0.00756034	0.00981006	-0.0131305		0.0478826		-0.0250273		-0.0257094
-0.0374786	0.0195322	-0.0255412		0.0113637		-0.0863015		0.00520472
-0.0165929	0.0595715	0.020887		0.0572986		-0.0195284		-0.00368614
0.0207208	-0.00811598	-0.0439719		0.0944431		-0.0267288		-0.0761836
-0.00907991	-0.0100224	-0.0395276		0.026414		-0.0344136		-0.0365374
-0.000321448	-0.0573239	0.00258967		0.0350998		-0.0469545		-0.00217674
0.0258892	0.0576033	0.00921669		0.0183058		-0.0179333		-0.0219225
0.0216515	-0.0320997	0.0188193		0.102488		0.00278567		-0.0333307
-0.0251212	-0.027346	-0.0168572		0.0125425		-0.0559832		-0.0420589
0.085594	0.00834669	-0.0218226		0.0453782		-0.0370808		-0.0351236
0.0700276	-0.025141	-0.0442589		0.0757499		-0.0396665		0.0338672
0.0122307	0.105981	0.00374125		0.0800603		-0.004791		-0.021283
0.0211878	-0.0507841	0.0333868		0.0449352		-0.0624515		-0.0177766
0.0200497	-0.0455479	-0.0333717		0.0818636		-0.0769611		-0.0365259
0.0292307	0.00906579	-0.0080057		0.0376959		-0.0312086		-0.0636258
-0.00072241	0.0165216	0.0242817		0.0534011		-0.0132256		-0.0336182
0.0815443	-0.0462354	-0.053904		0.0714131		0.00731261		-0.0128994
0.0360153	0.00947426	0.0495105		0.00490365		-0.0405321		-0.0398293
0.00766124	-0.0282255	0.00410645		0.00892848		-0.0541025		-0.00205365
-0.0171934	0.0993698	-0.00902943		-0.00318609		0.0272501		-0.0219144
0.0435282	0.0291212	-0.0151501		0.0385865		0.0101277		-0.0343814
-0.0140077	-0.0229766	-0.00424503		0.0589761		0.00445257		-0.0533025
0.0363954	0.0568357	0.0396449		0.0810489		-0.0355726		-0.0307207
0.0275028	0.0265212	0.0322669		0.0634505		-0.00772007		-0.0130109
0.0330663	-0.0514884	0.0211449		0.00130237		0.00479533		-0.0236311
0.0157561	0.0653928	0.0205288		0.0373974		0.0417946		-0.014615
0.022773	0.0346994	-0.0110289		0.0437761		0.00719369		-0.0170584
0.0102766	-0.000568029	-0.00145078		0.101451		-0.00203379		-0.0390397
0.00923322	0.0204373	-0.0288344		-0.0447454		-0.0360794		-0.0329954
-0.00509503	0.0458281	0.00101146		0.00724934		-0.012843		-0.0163435
0.0278669	-0.0170122	0.0298971		0.0166232		0.0211996		0.0264083
-0.0374296	-0.00440224	0.0123329		0.0880766		0.0290209		-0.0609217
0.0340794	-0.00426786	0.0314477		0.0473167		0.0468659		-0.0112531
0.0452439	-0.0515096	-0.0367279		0.0673695		0.123619		-0.0169343
-0.00158606	-0.0253152	0.0342855		-0.0677646		-0.00838863		-0.0633791
0.00188454	0.00922095	-0.0204415		0.0424721		-0.00751122		-0.0395714
-0.0155273	0.00904944	0.0534186		0.0493745		0.0569372		-0.0136973
0.0197275	-0.0533346	0.0438795		-0.00602924		0.0486047		-0.0353114
0.0147708	-0.0104372	0.0132482		0.0311337		-0.00246454		-0.0297367
-0.0338616	0.0886563	0.0261255		0.0885843		0.0601033		-0.0407645
0.0456207	-0.0102834	0.00290503		0.0692769		0.0511533		-0.0457521
0.00104409	0.0196242	-0.0244258		0.0388669		0.00270043		0.000940849
0.0404848	-0.036015	-0.0171501		0.0304974		0.0137891		-0.0361913
-0.00437177	-0.0419861	-0.0147477		0.0422965		0.104457		-0.0312873
0.00814252	-0.0181622	0.0791074		0.0972226		0.0421798		-0.0511083
0.0172739	-0.0035905	-0.00625554		0.0976962		-0.0413375		-0.0956322
0.0125162	-0.0331216	-0.0455075		0.0209987		0.00675508		-0.0379759
-0.0111892	-0.0118096	-0.00378292		0.0361548		0.010563		-0.00704056
-0.0300621	0.0266038	-0.0156721		0.0320867		0.0403486		-0.0212426
0.0337836	0.0250627	0.00956975		0.0483878		-0.0556965		-0.0177153
-0.0274066	0.00591696	-0.000366976		0.0994354		0.0598432		-0.00923637
-0.045604	0.0517231	-0.0408937		0.0881053		0.0415668		-0.0190012
-0.0121404	-0.0105792	0.0133001		-0.0311596		0.0773322		0.0244603
0.0389026	-0.0249323	0.0425058		0.118089		-0.0424922		-0.0145243
0.026854	0.0482565	0.0496437		0.00402345		0.01151		0.0407577
0.00820147	0.00127564	0.0124953		0.0664128		0.0391379		-0.0465815
0.0993991	-0.0171472	-0.00419414		0.0239477		0.0236073		-0.0369435
-0.0339709	0.0179076	-0.0525738		0.050073		0.0353722		-0.0501256
0.0433564	0.02964	0.0252507		0.0668373		0.043264		-0.0560696
-0.00453524	0.0392855	-0.0442249		0.0665803		0.000464705		-0.0233374
0.0459697	0.0377799	0.0021554		0.022993		0.0181257		-0.00230443
0.0163408	0.0303945	0.0133575		0.0179376		-0.0100368		-0.0374646
0.00219137	-0.0451512	0.056654		0.0800994		-0.0407997		-0.00971182
-0.0192671	0.0267551	-0.0075757		0.0683869		0.0293468		-0.0239553
0.0282007	0.00185746	-0.0115435		0.0547644		0.014713		-0.0260192
-0.00961506	-0.00870577	-0.0188235		0.00395283		0.0322388		0.0244042
0.0467827	-0.0060298	-0.0259051		0.0494307		-0.00982681		-0.0297117
0.0318101	0.0603823	-0.0264991		0.0475381		-0.0258824		-0.0232556
-0.0198515	-0.0822374	-0.0398869		0.0433432		-0.00552846		-0.074476
0.00247806	0.0363682	0.0564228		0.103006		-0.0186909		-0.00672575
-0.0384365	0.0721574	0.012686		0.0744526		0.00668791		-0.00720715
0.0459953	0.044769	0.0331625		0.029907		0.0424758		-0.00894204
-0.00505475	-0.00509324	-0.0235655		0.0535792		-0.00907804		-0.0332041
-0.0335463	0.0384912	0.0769773		0.0608975		-0.0203109		-0.0168293
0.0430895	0.0877283	-0.000444337		0.113039		0.0297924		0.0285544
0.033347	0.0653658	0.0384048		0.0675667		-0.00205832		-0.0213139
0.0707785	-0.0369016	0.0289333		-0.0177473		0.0124756		-0.0592605
-0.047191	-0.0267584	-0.0291279		-0.0199213		-0.0204772		-0.0235573
-0.00658241	0.0412043	-0.0283862		0.0239828		0.038319		-0.00775609
-0.00930629	0.0319536	0.00394518		0.0526725		-0.00830577		-0.0582812
0.00447372	0.075922	-0.0122009		0.0397996		0.110398		-0.0237755
0.0326382	0.00110663	-0.0109484		0.0259662		0.065415		-0.0123167
-0.0314222	0.0562165	-0.0162868		-0.00749075		0.0362773		0.00621169
0.0104108	0.0211678	-0.0582743		0.0286944		0.0316849		-0.000626035
-0.0144554	0.0368584	-0.056311		0.00731846		0.043408		-0.0999108
0.0406725	0.041141	-0.00190095		0.0367511		0.0559166		-0.0986138
-0.018295	-0.0580285	-0.0214834		0.0416218		0.0375083		-0.0123349
-0.0670144	-0.0439916	0.00375779		0.00898636		-0.00695096		-0.0224638
0.0403007	0.000600212	0.00088184		0.0481725		-0.00392622		-0.0367467
-0.00367184	-0.039924	0.040877		0.0589194		0.00178739		-0.0401005
0.0129803	-0.004518	0.00124974		-0.0520728		-0.0158854		-0.0197234
0.0118416	0.0683003	0.034351		0.0148733		-0.0118468		-0.0865941
-0.0246495	-0.0045701	-0.0230771		0.0515653		0.0765034		0.02124
-0.0329984	0.0177036	-0.000658469		0.0473291		-0.017587		-0.0612276
0.0408838	0.0259682	0.0833765		0.0297301		0.0194338		-0.0974324
-0.042927	0.0136855	0.00170356		0.057285		-0.0252813		-0.035809
0.0396409	0.120955	-0.00338309		0.0298382		-0.0396947		-0.0542391
-0.03577	0.0382312	-0.0210723		0.0558007		0.0420969		-0.0691077
-0.029269	0.0685074	-0.00569737		0.0585214		-0.016673		-0.013178
0.0474561	0.0146611	0.0531266		0.0985782		0.0978983		-0.040488
-0.0183528	0.00547357	-0.0555036		0.0862108		0.0444794		0.00155158
0.0371631	0.0697815	-0.00933151		0.00994406		-0.00600189		-0.0219172
0.0294409	0.0245227	0.0314936		0.013416		0.0505806		-0.0259575
-0.0382793	0.0528251	-0.00164068		0.0595368		-0.0264491		-0.0552578
-0.00301723	0.0189367	0.0377424		-0.00548948		0.068096		0.00616504
-0.0505491	-0.0671587	0.0164604		0.00327291		0.0623521		0.0138543
-0.000193617	-0.00776935	0.0404728		0.0461919		0.00744946		-0.0113333
0.012874	-0.0787943	0.0206902		0.0807687		0.0153693		-0.00140533
-0.0273827	0.0610702	-0.0223331		-0.000424672		0.0356345		-0.0313512
-0.0260475	-0.0223779	0.0209944		0.050684		-0.00963905		-0.0117533
0.0248605	0.00960254	-0.0524384		0.0340754		0.0477685		-0.00338251
0.107338	0.0534736	-0.00236021		0.0357812		0.037562		-0.00201129
0.0138752	-0.00395346	-0.00807891		0.0367132		-0.0152974		-0.000508066
0.0203136	0.0393183	0.0254618		-0.0236101		-0.00785589		-0.0906581
-0.0339736	0.0292428	-0.00944471		0.0398082		0.0219242		-0.0245213
-0.0587357	-0.00540331	-0.00753549		0.0210375		0.15583		-0.00375692
0.0479893	0.00995488	-0.00904491		0.0223311		0.0387293		0.00331256
-0.0459595	-0.0105529	-0.00746314		0.012818		0.0207564		-0.0183264
-0.00720751	0.0703904	-0.0418038		0.0444852		-0.00846248		-0.0418751
0.0506872	0.0306035	-0.0149905		7.74143e-05		0.041105		-0.0237134
-0.0786918	0.0641448	0.00673956		0.049936		0.000845016		-0.0143938
0.0569178	-0.0853078	0.0344269		0.0217149		0.0329039		-0.00208702
0.0362593	0.0554098	0.0726344		0.0768037		-0.0109596		-0.0261851
0.0128852	-0.0641478	0.0264284		0.0206296		0.0335495		-0.0213793
-0.00660213	0.00686047	-0.0735716		-0.0367471		0.0384515		-0.0534397
0.0207864	-0.0254355	0.018411		0.0151773		0.0729969		-0.0243029
0.00545871	0.0337485	0.0011617		-0.0106334		0.0145559		-0.0453687
0.0179284	0.0186647	0.0302639		-0.0228251		0.0352642		-0.0508271
0.00752984	0.00946631	0.0103739		0.0145289		0.0084495		-0.0552488
0.00896257	-0.0247203	0.0292242		0.0106765		-0.0568097		-0.0267049
0.0791002	-0.0400778	-0.0390359		0.0422056		0.0103901		-0.090163
-0.0207726	-0.0157287	-0.0019028		-0.0147991		0.0133537		0.0105703
0.0243778	-0.0241314	-0.00679083		0.0867093		-0.0285638		0.0257293
0.0791965	-0.00555169	0.00506879		0.0334234		0.0510747		0.00445804
-0.0149963	0.0348052	-0.0278745		0.00632541		0.0826378		-0.0261016
0.00116535	0.0661394	-0.0260859		0.0635416		0.0856861		-0.0181646
0.0173625	0.015809	-0.0150992		0.0393075		0.0974989		-0.0601481
-0.023716	4.63485e-05	0.0124101		-0.0409123		0.00228453		-0.0247225
0.0092822	-0.0425754	0.00571316		0.0113899		0.0772801		-0.0558394
-0.0209264	-0.0544193	0.0378242		-0.0215725		0.137511		-0.0209006
0.0689495	-0.071943	0.0211418		0.0262466		0.0260261		-0.00171087
0.0537923	-0.00966306	0.00593134		0.0483244		0.0691167		-0.0133097
0.0151534	0.11673	-0.0603586		0.0245296		0.0021695		0.0211149
-0.0232042	0.0187505	-0.0163818		0.0369066		0.00803121		-0.0469901
0.011495	-0.0211893	-0.0164299		0.0278975		0.0686442		-0.00749834
0.015962	0.0895926	-0.0114386		0.0423446		0.027211		-0.0112284
-0.0177511	0.0138036	-0.00826477		0.0416656		0.0235584		-0.0271806
0.0370951	-0.0386929	0.0291678		0.00861081		0.0604135		-0.012156
0.0819172	0.0311692	0.0169316		-0.0540102		0.0298633		-0.000821232
0.0460415	0.0113985	-0.0196294		0.00645275		0.0484589		0.0017153
-0.0499383	0.0249975	-0.0322006		-0.0109728		0.0311398		-0.0157924
-0.0389397	-0.0469276	0.0345133		0.0612212		-0.0710656		0.00180491
0.015346	0.0914529	0.0221878		-0.0113443		0.037401		-0.0622848
0.0519863	0.00349735	0.039405		0.0651617		0.0422953		-0.00609955
-0.0689992	0.0790979	-0.0384167		0.000258405		0.100194		-0.00910126
0.00223617	0.0161272	0.00521952		0.00468065		0.00480099		-0.080276
-0.0281705	0.0706238	-0.0173176		0.0861241		-0.00355587		-0.0438291
0.0266896	0.0144799	0.0336657		0.0366368		0.0538513		0.0190368
0.054141	0.00491935	0.018334		0.0437141		0.0337533		-0.0436138
-0.00194807	-0.00604724	0.0484327		-0.0386031		0.0606122		0.0151883
0.00361877	0.00804506	0.0214365		0.0320297		0.0362463		-0.0380881
0.126128	-0.0323036	-0.000212171		-0.0616911		0.0620273		-0.0499721
-0.0031674	0.0185398	0.026716		-0.0116568		0.0565915		-0.016894
0.00847079	0.0431554	0.00862427		0.039925		0.0601802		-0.0410931
-0.0249757	0.0052812	-0.0642836		0.0089285		0.0422605		0.0448105
-0.0035894	0.0413395	0.0123348		0.0273724		0.00420181		0.0447982
0.00960388	0.0131088	-0.0844575		0.0396251		-0.0460869		-0.0911358
-0.0183824	0.127161	0.0132527		-0.0093227		0.0892058		-0.0288774
0.0512384	0.067178	-0.0101196		0.0835589		0.0265693		-0.00714438
-0.0313844	-0.0339801	-0.0462518		0.0200565		0.035279		-0.0188182
0.0702484	0.053386	-0.00635043		0.0442081		0.0934974		-0.00981201
0.0453586	-0.0137669	0.062703		0.00680464		-0.0192492		-0.0727453
-0.00584527	0.0155072	-0.059375		-0.0141086		-0.00488538		-0.0165591
-0.0162202	-0.0593848	-0.00821549		0.0328846		0.040658		0.0164903
-0.0878768	0.0326302	0.0145983		0.000873858		0.0331378		0.0244611
-0.023815	0.0572172	-0.0034037		0.0523218		-0.0194639		-0.0637084
-0.0678706	0.0344495	0.0366526		-0.00697315		0.0825393		0.139841
0.029229	0.0622262	-0.012921		0.0245681		0.0341449		0.108544
0.0937104	0.0534448	0.0268559		0.0255395		0.0613157		0.083876
0.00975981	0.0291045	0.0255749		0.0198274		0.0477883		0.19428
-0.038197	0.0418998	0.0814929		0.086442		0.0579186		0.116129
-0.00885497	0.0534614	0.0195351		0.0044386		0.0387143		0.0359492
0.0624343	0.0065096	0.00578249		0.0221981		0.0013991		0.143099
0.072995	0.048622	0.0294467		0.0353328		0.0982187		0.13935
-0.0517592	0.0309429	-0.0290722		0.0339283		0.016485		0.0837414
0.0333186	0.000651151	0.0484902		0.00774517		0.0218367		0.0616039
-0.0351413	0.0890704	0.0183813		0.0704344		0.0198067		0.0812072
0.00455349	0.00877213	-0.00468349		0.0288115		0.0635084		0.0168795
0.0319338	0.0531158	-0.0612831		0.0209237		0.0351954		0.0783624
0.0243588	0.0419932	-0.0823417		0.00717875		0.0213687		0.112593
0.0451354	0.0150915	-0.0283424		0.0248835		0.0354917		0.15996
-0.0354802	0.031327	0.0828828		-0.00822398		0.0648905		0.0675599
0.0679133	-0.00419525	-0.0282867		-0.0154672		0.056866		0.0713108
0.0181317	-0.0129924	-0.0517551		0.0558182		0.0769996		0.137156
0.0434138	0.0245232	-0.0251779		0.0907813		0.062939		0.0625666
-0.0617336	0.0766896	0.000987367		-0.0325493		-0.00281036		0.00407471
0.00854797	-0.000387023	0.00643599		0.0302897		0.0928192		0.0088723
0.0133387	-0.0246709	0.00111549		0.0754048		0.088385		0.140957
-0.018444	0.0422769	0.0439394		-0.0572695		0.0569793		0.0575243
0.00510821	0.0143319	-0.0295171		0.0312071		0.022005		0.10479
0.0357701	0.0504595	0.0040796		0.00559055		0.0760154		0.144588
[truncated: 34,971 more rows]

[truncated: 3 more sheets: Fig. 3d, Fig. 3e, Fig. 3f]
